# Supplementary material for: Circulating microRNA associated with future relapse status in major depressive disorder
Source: Front Psychiatry. 2022 Aug 17;13:937360. doi: 10.3389/fpsyt.2022.937360 (PMC9428445; doi:10.3389/fpsyt.2022.937360)
Supplement: Supplementary file 1 [file Data_Sheet_1.xlsx]

## Sheet: TOC
Supplementary Tables Table of Contents
Supplementary Table 1. Cox regression statistics from a survival model fitting the relationship of time to relapse for each miRNA identified in the linear regression
Supplementary Table 2. A list of experimentally observed targets from Ingenuity Knowledge Base + manual curation by authors
Supplementary Table 3. KEGG gene set enrichment results
Supplementary Table 4. A list of experimentally observed or predicted targets from Ingenuity Knowledge Base
Supplementary Table 5. ORA analysis of experimentally validated miRNA targets using GSEA resource (http://www.gsea-msigdb.org/gsea/msigdb/compute_overlaps.jsp) using C5 collection of MSigDB databases
Supplementary Table 6. ORA analysis of experimentally validated miRNA targets using GSEA resource (http://www.gsea-msigdb.org/gsea/msigdb/compute_overlaps.jsp) using C2 CP collection of databases

## Sheet: ST1
Supplementary Table 1. Cox regression statistics from a survival model fitting the relationship of time to relapse for each miRNA identified in the linear regression
Term	Beta	StandardError	Z	P	LRT	Wald	LogRank	HR	HRlower	HRupper	adjP
hsa-miR-200a-3p	-0.323782	0.114658	-2.82388	0.00474458	0.00399492	0.00474458	0.004992	0.723408	0.577811	0.905692	0.121249
hsa-miR-215-5p	-0.340387	0.116131	-2.93106	0.00337812	0.00297261	0.00337812	0.00367495	0.711495	0.566658	0.893352	0.121249
hsa-miR-199b-5p	-0.289144	0.121401	-2.38173	0.0172315	0.0167837	0.0172315	0.0172654	0.748904	0.590323	0.950086	0.130588
hsa-miR-143-3p	-0.247358	0.122109	-2.02572	0.042794	0.0417694	0.042794	0.0421202	0.780861	0.614659	0.992003	0.191881

## Sheet: ST2
Supplementary Table 2. A list of experimentally observed targets from Ingenuity Knowledge Base + manual curation by authors
ID	Symbol	Source	Confidence	Symbol	Pathway	PMID	Reference URL
hsa-miR-199b-5p	miR-199a-5p (and other miRNAs w/seed CCAGUGU)	miRecords	Experimentally Observed	ALOX5AP	Eicosanoid Signaling,Leukotriene Biosynthesis
hsa-miR-200a-3p	miR-141-3p (and other miRNAs w/seed AACACUG)	miRecords	Experimentally Observed	BAP1	Ferroptosis Signaling Pathway,Protein Ubiquitination Pathway
hsa-miR-143-3p	miR-143-3p (and other miRNAs w/seed GAGAUGA)	Ingenuity Expert Findings,TargetScan Human	Experimentally Observed,Moderate (predicted)	BCL2	Adrenomedullin signaling pathway,Amyotrophic Lateral Sclerosis Signaling,Apoptosis Signaling,Autophagy,BEX2 Signaling Pathway,Ceramide Signaling,Coronavirus Pathogenesis Pathway,Cytotoxic T Lymphocyte-mediated Apoptosis of Target Cells,Death Receptor Signaling,Dilated Cardiomyopathy Signaling Pathway,Docosahexaenoic Acid (DHA) Signaling,EIF2 Signaling,Estrogen Receptor Signaling,Glucocorticoid Re…
hsa-miR-200a-3p	miR-141-3p (and other miRNAs w/seed AACACUG)	Ingenuity Expert Findings	Experimentally Observed	BETA TUBULIN
hsa-miR-200a-3p	miR-141-3p (and other miRNAs w/seed AACACUG)	TarBase,TargetScan Human,miRecords	Experimentally Observed,Moderate (predicted)	CLOCK	Adipogenesis pathway,Circadian Rhythm Signaling,NAD Signaling Pathway,PPARÎ±/RXRÎ± Activation,Sirtuin Signaling Pathway
hsa-miR-200a-3p	miR-141-3p (and other miRNAs w/seed AACACUG)	Ingenuity Expert Findings	Experimentally Observed	CTBP2	Adipogenesis pathway,Chronic Myeloid Leukemia Signaling,Estrogen Receptor Signaling,Sumoylation Pathway,White Adipose Tissue Browning Pathway
hsa-miR-200a-3p	miR-141-3p (and other miRNAs w/seed AACACUG)	miRecords	Experimentally Observed	CTNNB1	Adipogenesis pathway,Basal Cell Carcinoma Signaling,BEX2 Signaling Pathway,Cardiac Hypertrophy Signaling (Enhanced),Colorectal Cancer Metastasis Signaling,CSDE1 Signaling Pathway,Endocannabinoid Cancer Inhibition Pathway,Endocannabinoid Developing Neuron Pathway,Endometrial Cancer Signaling,Ephrin B Signaling,Epithelial Adherens Junction Signaling,Erythropoietin Signaling Pathway,Factors Promotin…
hsa-miR-200a-3p	miR-141-3p (and other miRNAs w/seed AACACUG)	Ingenuity Expert Findings	Experimentally Observed	CYP1B1	Acetone Degradation I (to Methylglyoxal),Aryl Hydrocarbon Receptor Signaling,Bupropion Degradation,Estrogen Biosynthesis,Melatonin Degradation I,Nicotine Degradation II,Nicotine Degradation III,Superpathway of Melatonin Degradation,Xenobiotic Metabolism AHR Signaling Pathway,Xenobiotic Metabolism Signaling
hsa-miR-215-5p	miR-192-5p (and other miRNAs w/seed UGACCUA)	TargetScan Human,miRecords	Experimentally Observed,Moderate (predicted)	DHFR	Aryl Hydrocarbon Receptor Signaling,dTMP De Novo Biosynthesis
hsa-miR-200a-3p	miR-141-3p (and other miRNAs w/seed AACACUG)	miRecords	Experimentally Observed	DLX5	Osteoarthritis Pathway,Role of Osteoblasts, Osteoclasts and Chondrocytes in Rheumatoid Arthritis
hsa-miR-143-3p	miR-143-3p (and other miRNAs w/seed GAGAUGA)	miRecords	Experimentally Observed	DNMT3A	DNA Methylation and Transcriptional Repression Signaling,Sumoylation Pathway
hsa-miR-215-5p	miR-192-5p (and other miRNAs w/seed UGACCUA)	miRecords	Experimentally Observed	DTL
hsa-miR-199b-5p	miR-199a-5p (and other miRNAs w/seed CCAGUGU)	Ingenuity Expert Findings,TargetScan Human	Experimentally Observed,Moderate (predicted)	DYRK1A	IL-15 Production,Pyridoxal 5'-phosphate Salvage Pathway,Salvage Pathways of Pyrimidine Ribonucleotides,Sonic Hedgehog Signaling,Sperm Motility
hsa-miR-200a-3p	miR-141-3p (and other miRNAs w/seed AACACUG)	miRecords	Experimentally Observed	ELMO2	CXCR4 Signaling,Phagosome Formation
hsa-miR-200a-3p	miR-141-3p (and other miRNAs w/seed AACACUG)	miRecords	Experimentally Observed	ERBIN	Neuregulin Signaling
hsa-miR-199b-5p	miR-199a-5p (and other miRNAs w/seed CCAGUGU)	Ingenuity Expert Findings,TargetScan Human	Experimentally Observed,Moderate (predicted)	ETS1	B Cell Receptor Signaling,ERK/MAPK Signaling,GM-CSF Signaling,HER-2 Signaling in Breast Cancer,HGF Signaling,MSP-RON Signaling In Cancer Cells Pathway,Regulation Of The Epithelial Mesenchymal Transition By Growth Factors Pathway,Regulation of the Epithelial-Mesenchymal Transition Pathway,Renal Cell Carcinoma Signaling,Senescence Pathway,Sumoylation Pathway,Telomerase Signaling
hsa-miR-143-3p	miR-143-3p (and other miRNAs w/seed GAGAUGA)	miRecords	Experimentally Observed	FNDC3B
hsa-miR-200a-3p	miR-141-3p (and other miRNAs w/seed AACACUG)	TarBase	Experimentally Observed	GEMIN2
hsa-miR-199b-5p	miR-199a-5p (and other miRNAs w/seed CCAGUGU)	Ingenuity Expert Findings,TargetScan Human,miRecords	Experimentally Observed,Moderate (predicted)	HIF1A	Adipogenesis pathway,Adrenomedullin signaling pathway,Apelin Adipocyte Signaling Pathway,Apelin Cardiomyocyte Signaling Pathway,Apelin Endothelial Signaling Pathway,Autophagy,BEX2 Signaling Pathway,Breast Cancer Regulation by Stathmin1,Circadian Rhythm Signaling,Coronavirus Pathogenesis Pathway,Endocannabinoid Cancer Inhibition Pathway,Erythropoietin Signaling Pathway,Estrogen Receptor Signaling,…
hsa-miR-143-3p	miR-143-3p (and other miRNAs w/seed GAGAUGA)	Ingenuity Expert Findings,TargetScan Human	Experimentally Observed,High (predicted)	IGFBP5	Hepatic Fibrosis / Hepatic Stellate Cell Activation,IGF-1 Signaling,VDR/RXR Activation
hsa-miR-200a-3p	miR-141-3p (and other miRNAs w/seed AACACUG)	miRecords	Experimentally Observed	KLHL20
hsa-miR-143-3p	miR-143-3p (and other miRNAs w/seed GAGAUGA)	Ingenuity Expert Findings,TargetScan Human,miRecords	Experimentally Observed,Moderate (predicted)	KRAS	14-3-3-mediated Signaling,Actin Cytoskeleton Signaling,Actin Nucleation by ARP-WASP Complex,Acute Myeloid Leukemia Signaling,Acute Phase Response Signaling,Adrenomedullin signaling pathway,Agrin Interactions at Neuromuscular Junction,Aldosterone Signaling in Epithelial Cells,Angiopoietin Signaling,Antiproliferative Role of Somatostatin Receptor 2,Apelin Endothelial Signaling Pathway,Apoptosis Sig…
hsa-miR-199b-5p	miR-199a-5p (and other miRNAs w/seed CCAGUGU)	TarBase,miRecords	Experimentally Observed	LAMC2	CDK5 Signaling,GP6 Signaling Pathway,Wound Healing Signaling Pathway
hsa-miR-200a-3p	miR-141-3p (and other miRNAs w/seed AACACUG)	TargetScan Human,miRecords	Experimentally Observed,Moderate (predicted)	MAP2K4	14-3-3-mediated Signaling,4-1BB Signaling in T Lymphocytes,Activation of IRF by Cytosolic Pattern Recognition Receptors,Acute Myeloid Leukemia Signaling,Acute Phase Response Signaling,Adrenomedullin signaling pathway,Agrin Interactions at Neuromuscular Junction,Antioxidant Action of Vitamin C,Apelin Endothelial Signaling Pathway,Apelin Liver Signaling Pathway,Apelin Pancreas Signaling Pathway,Apo…
hsa-miR-143-3p	miR-143-3p (and other miRNAs w/seed GAGAUGA)	TarBase	Experimentally Observed	MAPK12	14-3-3-mediated Signaling,4-1BB Signaling in T Lymphocytes,Activation of IRF by Cytosolic Pattern Recognition Receptors,Acute Phase Response Signaling,Adrenomedullin signaling pathway,Agrin Interactions at Neuromuscular Junction,AMPK Signaling,Amyloid Processing,Antioxidant Action of Vitamin C,Apelin Adipocyte Signaling Pathway,Apelin Cardiomyocyte Signaling Pathway,Apelin Endothelial Signaling P…
hsa-miR-143-3p	miR-143-3p (and other miRNAs w/seed GAGAUGA)	Ingenuity Expert Findings,TarBase,TargetScan Human,miRecords	Experimentally Observed,Moderate (predicted)	MAPK7	Adrenomedullin signaling pathway,Apelin Adipocyte Signaling Pathway,Apelin Cardiomyocyte Signaling Pathway,Cardiac Hypertrophy Signaling (Enhanced),CDK5 Signaling,Cholecystokinin/Gastrin-mediated Signaling,Endocannabinoid Developing Neuron Pathway,Endocannabinoid Neuronal Synapse Pathway,Endothelin-1 Signaling,ERK5 Signaling,G-Protein Coupled Receptor Signaling,Gap Junction Signaling,GNRH Signali…
hsa-miR-143-3p	miR-143-3p (and other miRNAs w/seed GAGAUGA)	Ingenuity Expert Findings	Experimentally Observed	MDM2	Aryl Hydrocarbon Receptor Signaling,ATM Signaling,BAG2 Signaling Pathway,Bladder Cancer Signaling,Cancer Drug Resistance By Drug Efflux,Cell Cycle: G1/S Checkpoint Regulation,Cell Cycle: G2/M DNA Damage Checkpoint Regulation,Chronic Myeloid Leukemia Signaling,Circadian Rhythm Signaling,Clathrin-mediated Endocytosis Signaling,Erythropoietin Signaling Pathway,Glioblastoma Multiforme Signaling,Gliom…
hsa-miR-199b-5p	miR-199a-5p (and other miRNAs w/seed CCAGUGU)	Ingenuity Expert Findings	Experimentally Observed	MYH9	Actin Cytoskeleton Signaling,Agranulocyte Adhesion and Diapedesis,Calcium Signaling,Cellular Effects of Sildenafil (Viagra),Dilated Cardiomyopathy Signaling Pathway,Hepatic Fibrosis / Hepatic Stellate Cell Activation,ILK Signaling,Oxytocin Signaling Pathway,Phagosome Formation,RHOGDI Signaling,Tight Junction Signaling
hsa-miR-200a-3p	miR-141-3p (and other miRNAs w/seed AACACUG)	Ingenuity Expert Findings,TargetScan Human	Experimentally Observed,Moderate (predicted)	PITX2	BMP signaling pathway,TGF-Î² Signaling
hsa-miR-143-3p	miR-143-3p (and other miRNAs w/seed GAGAUGA)	Ingenuity Expert Findings	Experimentally Observed	PLK1	Cell Cycle: G2/M DNA Damage Checkpoint Regulation,Kinetochore Metaphase Signaling Pathway,Mitotic Roles of Polo-Like Kinase,Pyridoxal 5'-phosphate Salvage Pathway,Role of BRCA1 in DNA Damage Response,Role of CHK Proteins in Cell Cycle Checkpoint Control,Salvage Pathways of Pyrimidine Ribonucleotides
hsa-miR-143-3p	miR-143-3p (and other miRNAs w/seed GAGAUGA)	Ingenuity Expert Findings	Experimentally Observed	PRC1	Mitotic Roles of Polo-Like Kinase
hsa-miR-200a-3p	miR-141-3p (and other miRNAs w/seed AACACUG)	miRecords	Experimentally Observed	PTPRD	Protein Kinase A Signaling
hsa-miR-200a-3p	miR-141-3p (and other miRNAs w/seed AACACUG)	Ingenuity Expert Findings	Experimentally Observed	RAC1	Actin Cytoskeleton Signaling,Actin Nucleation by ARP-WASP Complex,Agrin Interactions at Neuromuscular Junction,Amyotrophic Lateral Sclerosis Signaling,Apelin Adipocyte Signaling Pathway,Axonal Guidance Signaling,B Cell Receptor Signaling,Breast Cancer Regulation by Stathmin1,Cardiac Hypertrophy Signaling,CCR3 Signaling in Eosinophils,CD28 Signaling in T Helper Cells,Cholecystokinin/Gastrin-mediat…
hsa-miR-199b-5p	miR-199a-5p (and other miRNAs w/seed CCAGUGU)	TargetScan Human,miRecords	Experimentally Observed,Moderate (predicted)	SET	3-phosphoinositide Biosynthesis,3-phosphoinositide Degradation,D-myo-inositol (1,4,5,6)-Tetrakisphosphate Biosynthesis,D-myo-inositol (3,4,5,6)-tetrakisphosphate Biosynthesis,D-myo-inositol-5-phosphate Metabolism,Granzyme A Signaling,Superpathway of Inositol Phosphate Compounds,Transcriptional Regulatory Network in Embryonic Stem Cells
hsa-miR-199b-5p	miR-199a-5p (and other miRNAs w/seed CCAGUGU)	TargetScan Human,miRecords	Experimentally Observed,Moderate (predicted)	SIRT1	Adipogenesis pathway,AMPK Signaling,Autophagy,Circadian Rhythm Signaling,NAD Signaling Pathway,Osteoarthritis Pathway,p53 Signaling,Senescence Pathway,Sirtuin Signaling Pathway,Sumoylation Pathway,White Adipose Tissue Browning Pathway
hsa-miR-200a-3p	miR-141-3p (and other miRNAs w/seed AACACUG)	Ingenuity Expert Findings	Experimentally Observed	STAT5B	Acute Myeloid Leukemia Signaling,Adipogenesis pathway,Angiopoietin Signaling,Antioxidant Action of Vitamin C,Chronic Myeloid Leukemia Signaling,ERB2-ERBB3 Signaling,Erythropoietin Signaling Pathway,Estrogen-Dependent Breast Cancer Signaling,FLT3 Signaling in Hematopoietic Progenitor Cells,Glucocorticoid Receptor Signaling,GM-CSF Signaling,Growth Hormone Signaling,IL-15 Signaling,IL-2 Signaling,IL…
hsa-miR-200a-3p	miR-141-3p (and other miRNAs w/seed AACACUG)	TargetScan Human,miRecords	Experimentally Observed,High (predicted)	TGFB2	Airway Inflammation in Asthma,Airway Pathology in Chronic Obstructive Pulmonary Disease,Antiproliferative Role of TOB in T Cell Signaling,Apelin Cardiac Fibroblast Signaling Pathway,Aryl Hydrocarbon Receptor Signaling,Autophagy,Breast Cancer Regulation by Stathmin1,Cardiac Hypertrophy Signaling,Cardiac Hypertrophy Signaling (Enhanced),Cell Cycle: G1/S Checkpoint Regulation,Chronic Myeloid Leukemi…
hsa-miR-143-3p	miR-143-3p (and other miRNAs w/seed GAGAUGA)	Ingenuity Expert Findings	Experimentally Observed	TOP2A	Cell Cycle Control of Chromosomal Replication,Cell Cycle: G2/M DNA Damage Checkpoint Regulation,NER (Nucleotide Excision Repair, Enhanced Pathway)
hsa-miR-215-5p	miR-192-5p (and other miRNAs w/seed UGACCUA)	TargetScan Human,miRecords	Experimentally Observed,High (predicted)	TYMS	dTMP De Novo Biosynthesis,Pyrimidine Deoxyribonucleotides De Novo Biosynthesis I
hsa-miR-200a-3p	miR-141-3p (and other miRNAs w/seed AACACUG)	miRecords	Experimentally Observed	WDR37
hsa-miR-200a-3p	miR-141-3p (and other miRNAs w/seed AACACUG)	Ingenuity Expert Findings	Experimentally Observed	YAP1	14-3-3-mediated Signaling,Epithelial Adherens Junction Signaling,ERBB4 Signaling,Ferroptosis Signaling Pathway,G-Protein Coupled Receptor Signaling,Hepatic Fibrosis Signaling Pathway,HIPPO signaling,PD-1, PD-L1 cancer immunotherapy pathway,Pulmonary Fibrosis Idiopathic Signaling Pathway,Pulmonary Healing Signaling Pathway,Regulation Of The Epithelial Mesenchymal Transition By Growth Factors Pathw…
hsa-miR-200a-3p	miR-141-3p (and other miRNAs w/seed AACACUG)	TarBase,TargetScan Human,miRecords	Experimentally Observed,High (predicted)	ZEB1	ATM Signaling,PEDF Signaling,Regulation Of The Epithelial Mesenchymal Transition By Growth Factors Pathway,Regulation of the Epithelial-Mesenchymal Transition Pathway,Sumoylation Pathway
hsa-miR-215-5p	miR-192-5p (and other miRNAs w/seed UGACCUA)	Ingenuity Expert Findings	Experimentally Observed	ZEB1	ATM Signaling,PEDF Signaling,Regulation Of The Epithelial Mesenchymal Transition By Growth Factors Pathway,Regulation of the Epithelial-Mesenchymal Transition Pathway,Sumoylation Pathway
hsa-miR-200a-3p	miR-141-3p (and other miRNAs w/seed AACACUG)	TarBase,TargetScan Human,miRecords	Experimentally Observed,High (predicted)	ZEB2	Regulation Of The Epithelial Mesenchymal Transition By Growth Factors Pathway,Regulation of the Epithelial-Mesenchymal Transition Pathway
hsa-miR-215-5p	miR-192-5p (and other miRNAs w/seed UGACCUA)	TarBase,TargetScan Human	Experimentally Observed,Moderate (predicted)	ZEB2	Regulation Of The Epithelial Mesenchymal Transition By Growth Factors Pathway,Regulation of the Epithelial-Mesenchymal Transition Pathway
hsa-miR-200a-3p	miR-141-3p (and other miRNAs w/seed AACACUG)	TargetScan Human,miRecords	Experimentally Observed,Moderate (predicted)	ZFPM2
hsa-miR-199b-5p				DDR1		22374871	https://www.ncbi.nlm.nih.gov/pmc/articles/PMC4104571/
hsa-miR-199b-5p				PODXL		22374871	https://www.ncbi.nlm.nih.gov/pmc/articles/PMC4104571/
hsa-miR-200a-3p				PRKACB		31379578	https://www.frontiersin.org/articles/10.3389/fphar.2019.00806/full
hsa-miR-200a-3p				BACE1		31379578	https://www.frontiersin.org/articles/10.3389/fphar.2019.00806/full
hsa-miR-143-3p				NRG1		32337953	https://pdfs.semanticscholar.org/c8cb/5caed7acae6facfbc20afc92fae20df30cba.pdf
hsa-miR-143-3p				MAPK1		30556875	https://pubmed.ncbi.nlm.nih.gov/30556875/
hsa-miR-143-3p				IGF1R		29581736	https://www.ncbi.nlm.nih.gov/pmc/articles/PMC5863597/pdf/etm-15-04-3781.pdf

## Sheet: ST3
Supplementary Table 3. KEGG gene set enrichment results
ID	Description	GeneRatio	BgRatio	pvalue	p.adjust	qvalue	geneID	Count
hsa05206	MicroRNAs in cancer	12/38	'310/8109	8.73863e-09	1.73899e-06	6.89892e-07	1545/7042/6935/9839/23414/596/1788/3845/5598/4193/23411/5594	12
hsa05205	Proteoglycans in cancer	'10/38	'205/8109	2.18385e-08	2.17293e-06	8.62045e-07	1499/5879/7042/3845/6300/4193/3091/5567/5594/3480	10
hsa04068	FoxO signaling pathway	'8/38	'131/8109	1.21829e-07	8.08131e-06	3.20602e-06	7042/3845/6300/4193/5347/23411/5594/3480	8
hsa05215	Prostate cancer	'7/38	'97/8109	2.62559e-07	1.07421e-05	4.26159e-06	1499/6935/596/3845/4193/5594/3480	7
hsa01522	Endocrine resistance	'7/38	'98/8109	2.81805e-07	1.07421e-05	4.26159e-06	596/3845/6300/4193/5567/5594/3480	7
hsa04933	AGE-RAGE signaling pathway in diabetic complications	'7/38	'100/8109	3.23881e-07	1.07421e-05	4.26159e-06	5879/6777/7042/596/3845/6300/5594	7
hsa04664	Fc epsilon RI signaling pathway	'6/38	'68/8109	6.21123e-07	1.68645e-05	6.69049e-06	6416/5879/3845/6300/241/5594	6
hsa05211	Renal cell carcinoma	'6/38	'69/8109	6.7797e-07	1.68645e-05	6.69049e-06	5879/7042/3845/2113/3091/5594	6
hsa05220	Chronic myeloid leukemia	'6/38	'76/8109	1.20734e-06	2.66956e-05	1.05907e-05	1488/6777/7042/3845/4193/5594	6
hsa05210	Colorectal cancer	'6/38	'86/8109	2.50968e-06	4.99426e-05	1.98132e-05	1499/5879/7042/596/3845/5594	6
hsa04912	GnRH signaling pathway	'6/38	'93/8109	3.97314e-06	7.18777e-05	2.85154e-05	6416/3845/6300/5598/5567/5594	6
hsa04010	MAPK signaling pathway	'9/38	'294/8109	6.17939e-06	9.67591e-05	3.83863e-05	6416/5879/7042/3845/6300/5598/5567/5594/3480	9
hsa04218	Cellular senescence	'7/38	'156/8109	6.51808e-06	9.67591e-05	3.83863e-05	7042/3845/6300/4193/2113/23411/5594	7
hsa04914	Progesterone-mediated oocyte maturation	'6/38	'102/8109	6.80717e-06	9.67591e-05	3.83863e-05	3845/6300/5347/5567/5594/3480	6
hsa05161	Hepatitis B	'7/38	'162/8109	8.36121e-06	0.000110925	4.40064e-05	6416/6777/7042/596/3845/6300/5594	7
hsa05132	Salmonella infection	'8/38	'249/8109	1.55399e-05	0.00018304	7.26157e-05	1499/63916/6416/5879/596/6300/5420/5594	8
hsa04722	Neurotrophin signaling pathway	'6/38	'119/8109	1.65564e-05	0.00018304	7.26157e-05	5879/596/3845/6300/5598/5594	6
hsa04935	Growth hormone synthesis, secretion and action	'6/38	'119/8109	1.65564e-05	0.00018304	7.26157e-05	6416/6777/3845/6300/5567/5594	6
hsa04919	Thyroid hormone signaling pathway	'6/38	'121/8109	1.82126e-05	0.000190754	7.56758e-05	1499/3845/4193/3091/5567/5594	6
hsa05167	Kaposi sarcoma-associated herpesvirus infection	'7/38	'194/8109	2.70876e-05	0.000269522	0.000106925	1499/6416/5879/3845/6300/3091/5594	7
hsa01521	EGFR tyrosine kinase inhibitor resistance	'5/38	'79/8109	3.01422e-05	0.000285633	0.000113316	596/3845/3084/5594/3480	5
hsa05418	Fluid shear stress and atherosclerosis	'6/38	'139/8109	4.00231e-05	0.000359669	0.000142688	1499/6416/5879/596/6300/5598	6
hsa04012	ErbB signaling pathway	'5/38	'85/8109	4.29835e-05	0.000359669	0.000142688	6416/6777/3845/3084/5594	5
hsa04140	Autophagy - animal	'6/38	'141/8109	4.33771e-05	0.000359669	0.000142688	596/3845/3091/5567/5594/3480	6
hsa04550	Signaling pathways regulating pluripotency of stem cells	'6/38	'143/8109	4.69535e-05	0.00037375	0.000148274	1499/1749/3845/6300/5594/3480	6
hsa05166	Human T-cell leukemia virus 1 infection	'7/38	'222/8109	6.41917e-05	0.000486796	0.000193122	6416/6777/7042/3845/2113/5567/5594	7
hsa05208	Chemical carcinogenesis - reactive oxygen species	'7/38	'223/8109	6.60477e-05	0.000486796	0.000193122	1545/6416/5879/3845/6300/3091/5594	7
hsa05163	Human cytomegalovirus infection	'7/38	'225/8109	6.98918e-05	0.000496731	0.000197063	1499/5879/3845/6300/4193/5567/5594	7
hsa04370	VEGF signaling pathway	'4/38	'59/8109	0.000155143	0.00106383	0.000422041	5879/3845/6300/5594	4
hsa05145	Toxoplasmosis	'5/38	'112/8109	0.000160376	0.00106383	0.000422041	7042/596/6300/3918/5594	5
hsa04213	Longevity regulating pathway - multiple species	'4/38	'62/8109	0.000188254	0.00120847	0.000479424	3845/23411/5567/3480	4
hsa04071	Sphingolipid signaling pathway	'5/38	'119/8109	0.000213201	0.00132584	0.000525988	5879/596/3845/6300/5594	5
hsa04917	Prolactin signaling pathway	'4/38	'70/8109	0.000301232	0.00171311	0.000679625	6777/3845/6300/5594	4
hsa04510	Focal adhesion	'6/38	'201/8109	0.000306487	0.00171311	0.000679625	1499/5879/596/3918/5594/3480	6
hsa04926	Relaxin signaling pathway	'5/38	'129/8109	0.000310552	0.00171311	0.000679625	6416/3845/6300/5567/5594	5
hsa04520	Adherens junction	'4/38	'71/8109	0.000318148	0.00171311	0.000679625	1499/5879/5594/3480	4
hsa05203	Viral carcinogenesis	'6/38	'204/8109	0.000331938	0.00171311	0.000679625	5879/6777/3845/4193/5567/5594	6
hsa04114	Oocyte meiosis	'5/38	'131/8109	0.000333515	0.00171311	0.000679625	6300/5347/5567/5594/3480	5
hsa05218	Melanoma	'4/38	'72/8109	0.000335735	0.00171311	0.000679625	3845/4193/5594/3480	4
hsa01524	Platinum drug resistance	'4/38	'73/8109	0.000354009	0.0017612	0.000698703	596/4193/7153/5594	4
hsa04015	Rap1 signaling pathway	'6/38	'210/8109	0.000387821	0.00182686	0.000724755	1499/5879/3845/6300/5594/3480	6
hsa05214	Glioma	'4/38	'75/8109	0.000392681	0.00182686	0.000724755	3845/4193/5594/3480	4
hsa05207	Chemical carcinogenesis - receptor activation	'6/38	'212/8109	0.000408005	0.00182686	0.000724755	1545/6777/596/3845/5567/5594	6
hsa05135	Yersinia infection	'5/38	'137/8109	0.000410193	0.00182686	0.000724755	63916/6416/5879/6300/5594	5
hsa05212	Pancreatic cancer	'4/38	'76/8109	0.00041311	0.00182686	0.000724755	5879/7042/3845/5594	4
hsa05417	Lipid and atherosclerosis	'6/38	'215/8109	0.000439817	0.00190269	0.000754835	6416/5879/596/3845/6300/5594	6
hsa05226	Gastric cancer	'5/38	'149/8109	0.000602846	0.00255248	0.00101262	1499/7042/596/3845/5594	5
hsa04014	Ras signaling pathway	'6/38	'232/8109	0.000658613	0.00268426	0.0010649	5879/3845/2113/5567/5594/3480	6
hsa05216	Thyroid cancer	'3/38	'37/8109	0.000660949	0.00268426	0.0010649	1499/3845/5594	3
hsa04540	Gap junction	'4/38	'88/8109	0.000721267	0.00287064	0.00113884	3845/5598/5567/5594	4
hsa04211	Longevity regulating pathway	'4/38	'89/8109	0.000752684	0.00288046	0.00114274	3845/23411/5567/3480	4
hsa05235	PD-L1 expression and PD-1 checkpoint pathway in cancer	'4/38	'89/8109	0.000752684	0.00288046	0.00114274	3845/6300/3091/5594	4
hsa05219	Bladder cancer	'3/38	'41/8109	0.000895146	0.00336102	0.00133339	3845/4193/5594	3
hsa05131	Shigellosis	'6/38	'247/8109	0.000914907	0.0033716	0.00133758	63916/5879/596/6300/4193/5594	6
hsa05225	Hepatocellular carcinoma	'5/38	'168/8109	0.00103784	0.0037551	0.00148972	1499/7042/3845/5594/3480	5
hsa05231	Choline metabolism in cancer	'4/38	'98/8109	0.00108051	0.00383966	0.00152327	5879/3845/3091/5594	4
hsa04151	PI3K-Akt signaling pathway	'7/38	'354/8109	0.00111339	0.00388709	0.00154209	5879/596/3845/4193/3918/5594/3480	7
hsa04916	Melanogenesis	'4/38	'101/8109	0.00120908	0.00414841	0.00164576	1499/3845/5567/5594	4
hsa05142	Chagas disease	'4/38	'102/8109	0.00125423	0.00423037	0.00167827	6416/7042/6300/5594	4
hsa04620	Toll-like receptor signaling pathway	'4/38	'104/8109	0.00134805	0.00439774	0.00174467	6416/5879/6300/5594	4
hsa04625	C-type lectin receptor signaling pathway	'4/38	'104/8109	0.00134805	0.00439774	0.00174467	3845/6300/4193/5594	4
hsa04659	Th17 cell differentiation	'4/38	'108/8109	0.00155026	0.00497583	0.00197401	6777/6300/3091/5594	4
hsa04066	HIF-1 signaling pathway	'4/38	'109/8109	0.00160394	0.00506641	0.00200995	596/3091/5594/3480	4
hsa04913	Ovarian steroidogenesis	'3/38	'51/8109	0.0016932	0.0052648	0.00208865	1545/5567/3480	3
hsa04725	Cholinergic synapse	'4/38	'113/8109	0.00183168	0.00560775	0.00222471	596/3845/5567/5594	4
hsa04062	Chemokine signaling pathway	'5/38	'192/8109	0.00187911	0.0056658	0.00224774	5879/6777/3845/5567/5594	5
hsa05169	Epstein-Barr virus infection	'5/38	'202/8109	0.00234737	0.00697205	0.00276595	6416/5879/596/6300/4193	5
hsa05213	Endometrial cancer	'3/38	'58/8109	0.00245282	0.0071781	0.0028477	1499/3845/5594	3
hsa04730	Long-term depression	'3/38	'60/8109	0.00270276	0.00779492	0.00309241	3845/5594/3480	3
hsa04380	Osteoclast differentiation	'4/38	'128/8109	0.00288637	0.00811657	0.00322001	5879/7042/6300/5594	4
hsa05170	Human immunodeficiency virus 1 infection	'5/38	'212/8109	0.00289586	0.00811657	0.00322001	5879/596/3845/6300/5594	5
hsa04720	Long-term potentiation	'3/38	'67/8109	0.00369932	0.0100845	0.00400071	3845/5567/5594	3
hsa05221	Acute myeloid leukemia	'3/38	'67/8109	0.00369932	0.0100845	0.00400071	6777/3845/5594	3
hsa04915	Estrogen signaling pathway	'4/38	'138/8109	0.0037846	0.0101775	0.00403763	596/3845/5567/5594	4
hsa00670	One carbon pool by folate	'2/38	'20/8109	0.00385245	0.0102218	0.00405521	1719/7298	2
hsa05165	Human papillomavirus infection	'6/38	'331/8109	0.00403922	0.010559	0.00418897	1499/3845/4193/3918/5567/5594	6
hsa05120	Epithelial cell signaling in Helicobacter pylori infection	'3/38	'70/8109	0.00418654	0.010559	0.00418897	6416/5879/6300	3
hsa05230	Central carbon metabolism in cancer	'3/38	'70/8109	0.00418654	0.010559	0.00418897	3845/3091/5594	3
hsa04936	Alcoholic liver disease	'4/38	'142/8109	0.00419176	0.010559	0.00418897	1499/6416/6300/23411	4
hsa05223	Non-small cell lung cancer	'3/38	'72/8109	0.00453205	0.0112735	0.00447241	6777/3845/5594	3
hsa05224	Breast cancer	'4/38	'147/8109	0.0047413	0.0116484	0.00462115	1499/3845/5594/3480	4
hsa04261	Adrenergic signaling in cardiomyocytes	'4/38	'150/8109	0.00509336	0.0123607	0.00490375	596/6300/5567/5594	4
hsa05100	Bacterial invasion of epithelial cells	'3/38	'77/8109	0.00547005	0.0129588	0.00514102	1499/63916/5879	3
hsa05140	Leishmaniasis	'3/38	'77/8109	0.00547005	0.0129588	0.00514102	7042/6300/5594	3
hsa04921	Oxytocin signaling pathway	'4/38	'154/8109	0.00558964	0.0130863	0.00519162	3845/5598/5567/5594	4
hsa04662	B cell receptor signaling pathway	'3/38	'82/8109	0.00651687	0.0150797	0.00598244	5879/3845/5594	3
hsa04310	Wnt signaling pathway	'4/38	'167/8109	0.0074246	0.0169827	0.00673739	1488/1499/5879/5567	4
hsa04658	Th1 and Th2 cell differentiation	'3/38	'92/8109	0.00894924	0.0202375	0.00802863	6777/6300/5594	3
hsa01523	Antifolate resistance	'2/38	'31/8109	0.00912777	0.0204093	0.00809678	1719/7298	2
hsa04350	TGF-beta signaling pathway	'3/38	'94/8109	0.00949136	0.0207558	0.00823426	5308/7042/5594	3
hsa04657	IL-17 signaling pathway	'3/38	'94/8109	0.00949136	0.0207558	0.00823426	6300/5598/5594	3
hsa05152	Tuberculosis	'4/38	'180/8109	0.00962111	0.0208109	0.0082561	7042/596/6300/5594	4
hsa04621	NOD-like receptor signaling pathway	'4/38	'184/8109	0.0103738	0.0221978	0.00880632	55914/596/6300/5594	4
hsa05146	Amoebiasis	'3/38	'102/8109	0.0118501	0.0250868	0.00995245	7042/3918/5567	3
hsa04660	T cell receptor signaling pathway	'3/38	'104/8109	0.0124879	0.0261588	0.0103777	3845/6300/5594	3
hsa04960	Aldosterone-regulated sodium reabsorption	'2/38	'37/8109	0.0128449	0.0266263	0.0105632	3845/5594	2
hsa05130	Pathogenic Escherichia coli infection	'4/38	'197/8109	0.0130824	0.0266928	0.0105896	5879/6300/4627/5594	4
hsa04928	Parathyroid hormone synthesis, secretion and action	'3/38	'106/8109	0.0131452	0.0266928	0.0105896	596/5567/5594	3
hsa04668	TNF signaling pathway	'3/38	'112/8109	0.0152348	0.0306235	0.012149	6416/6300/5594	3
hsa04670	Leukocyte transendothelial migration	'3/38	'114/8109	0.0159708	0.031782	0.0126086	1499/5879/6300	3
hsa04726	Serotonergic synapse	'3/38	'115/8109	0.0163463	0.0322071	0.0127772	3845/5567/5594	3
hsa04810	Regulation of actin cytoskeleton	'4/38	'218/8109	0.0183492	0.0357989	0.0142021	5879/3845/4627/5594	4
hsa04611	Platelet activation	'3/38	'124/8109	0.0199499	0.0385441	0.0152912	6300/5567/5594	3
hsa04110	Cell cycle	'3/38	'126/8109	0.0208059	0.0398112	0.0157939	7042/4193/5347	3
hsa05022	Pathways of neurodegeneration - multiple diseases	'6/38	'476/8109	0.0220606	0.04181	0.0165869	1499/5879/596/3845/6300/5594	6
hsa04650	Natural killer cell mediated cytotoxicity	'3/38	'131/8109	0.0230336	0.0432423	0.0171551	5879/3845/5594	3
hsa04728	Dopaminergic synapse	'3/38	'132/8109	0.0234943	0.0436949	0.0173347	9575/6300/5567	3
hsa04270	Vascular smooth muscle contraction	'3/38	'134/8109	0.0244307	0.0450157	0.0178587	4627/5567/5594	3
hsa04210	Apoptosis	'3/38	'136/8109	0.0253872	0.0463491	0.0183876	596/3845/5594	3
hsa04910	Insulin signaling pathway	'3/38	'137/8109	0.025873	0.0468066	0.0185691	3845/5567/5594	3
hsa04371	Apelin signaling pathway	'3/38	'139/8109	0.0268598	0.048154	0.0191037	3845/5567/5594	3
hsa04340	Hedgehog signaling pathway	'2/38	'56/8109	0.0280945	0.0499179	0.0198034	596/5567	2

## Sheet: ST4
Supplementary Table 4. A list of experimentally observed or predicted targets from Ingenuity Knowledge Base
ID	Symbol	Source	Confidence	Symbol	Pathway
hsa-miR-143-3p	miR-143-3p (and other miRNAs w/seed GAGAUGA)	TargetScan Human	Moderate (predicted)	AARD
hsa-miR-143-3p	miR-143-3p (and other miRNAs w/seed GAGAUGA)	TargetScan Human	Moderate (predicted)	ABCC4	LPS/IL-1 Mediated Inhibition of RXR Function,NRF2-mediated Oxidative Stress Response
hsa-miR-143-3p	miR-143-3p (and other miRNAs w/seed GAGAUGA)	TargetScan Human	Moderate (predicted)	ABCG5	FXR/RXR Activation,Hepatic Cholestasis,LPS/IL-1 Mediated Inhibition of RXR Function,LXR/RXR Activation
hsa-miR-143-3p	miR-143-3p (and other miRNAs w/seed GAGAUGA)	TargetScan Human	High (predicted)	ABHD14A
hsa-miR-143-3p	miR-143-3p (and other miRNAs w/seed GAGAUGA)	TargetScan Human	Moderate (predicted)	ABHD17B
hsa-miR-143-3p	miR-143-3p (and other miRNAs w/seed GAGAUGA)	TargetScan Human	Moderate (predicted)	ABHD2	Triacylglycerol Degradation
hsa-miR-143-3p	miR-143-3p (and other miRNAs w/seed GAGAUGA)	TargetScan Human	Moderate (predicted)	ABL2	IL-15 Production,PDGF Signaling,RHOA Signaling,Sperm Motility
hsa-miR-143-3p	miR-143-3p (and other miRNAs w/seed GAGAUGA)	TargetScan Human	Moderate (predicted)	AC009133.23
hsa-miR-143-3p	miR-143-3p (and other miRNAs w/seed GAGAUGA)	TargetScan Human	Moderate (predicted)	AC1456762
hsa-miR-143-3p	miR-143-3p (and other miRNAs w/seed GAGAUGA)	TargetScan Human	Moderate (predicted)	ADAT1
hsa-miR-143-3p	miR-143-3p (and other miRNAs w/seed GAGAUGA)	TargetScan Human	Moderate (predicted)	ADD3	GÎ±s Signaling,Protein Kinase A Signaling
hsa-miR-143-3p	miR-143-3p (and other miRNAs w/seed GAGAUGA)	TargetScan Human	Moderate (predicted)	ADI1	Methylthiopropionate Biosynthesis
hsa-miR-143-3p	miR-143-3p (and other miRNAs w/seed GAGAUGA)	TargetScan Human	Moderate (predicted)	AGFG1
hsa-miR-143-3p	miR-143-3p (and other miRNAs w/seed GAGAUGA)	TargetScan Human	Moderate (predicted)	AHCYL1	Cysteine Biosynthesis III (mammalia),Methionine Degradation I (to Homocysteine),Superpathway of Methionine Degradation
hsa-miR-143-3p	miR-143-3p (and other miRNAs w/seed GAGAUGA)	TargetScan Human	Moderate (predicted)	AICDA	Primary Immunodeficiency Signaling,Salvage Pathways of Pyrimidine Deoxyribonucleotides,Salvage Pathways of Pyrimidine Ribonucleotides
hsa-miR-143-3p	miR-143-3p (and other miRNAs w/seed GAGAUGA)	TargetScan Human	Moderate (predicted)	AIF1L
hsa-miR-143-3p	miR-143-3p (and other miRNAs w/seed GAGAUGA)	TargetScan Human	High (predicted)	AIPL1
hsa-miR-143-3p	miR-143-3p (and other miRNAs w/seed GAGAUGA)	TargetScan Human	Moderate (predicted)	AIRE	Primary Immunodeficiency Signaling
hsa-miR-143-3p	miR-143-3p (and other miRNAs w/seed GAGAUGA)	TargetScan Human	Moderate (predicted)	AKAP13	cAMP-mediated signaling,Cardiac Hypertrophy Signaling (Enhanced),Cardiac Î²-adrenergic Signaling,Protein Kinase A Signaling
hsa-miR-143-3p	miR-143-3p (and other miRNAs w/seed GAGAUGA)	TargetScan Human	Moderate (predicted)	AKAP5	Calcium Signaling,cAMP-mediated signaling,Cardiac Î²-adrenergic Signaling,Protein Kinase A Signaling,Role of NFAT in Cardiac Hypertrophy,Role of NFAT in Regulation of the Immune Response
hsa-miR-143-3p	miR-143-3p (and other miRNAs w/seed GAGAUGA)	TargetScan Human	Moderate (predicted)	ALB	Acute Phase Response Signaling,Atherosclerosis Signaling,Caveolar-mediated Endocytosis Signaling,Clathrin-mediated Endocytosis Signaling,FXR/RXR Activation,IL-12 Signaling and Production in Macrophages,LXR/RXR Activation,Production of Nitric Oxide and Reactive Oxygen Species in Macrophages
hsa-miR-143-3p	miR-143-3p (and other miRNAs w/seed GAGAUGA)	TargetScan Human	Moderate (predicted)	ANGPTL1	Angiopoietin Signaling
hsa-miR-143-3p	miR-143-3p (and other miRNAs w/seed GAGAUGA)	TargetScan Human	Moderate (predicted)	ANGPTL8
hsa-miR-143-3p	miR-143-3p (and other miRNAs w/seed GAGAUGA)	TargetScan Human	Moderate (predicted)	ANKH	Osteoarthritis Pathway
hsa-miR-143-3p	miR-143-3p (and other miRNAs w/seed GAGAUGA)	TargetScan Human	Moderate (predicted)	ANKRD30A
hsa-miR-143-3p	miR-143-3p (and other miRNAs w/seed GAGAUGA)	TargetScan Human	Moderate (predicted)	ANKUB1
hsa-miR-143-3p	miR-143-3p (and other miRNAs w/seed GAGAUGA)	TargetScan Human	Moderate (predicted)	ANXA3
hsa-miR-143-3p	miR-143-3p (and other miRNAs w/seed GAGAUGA)	TargetScan Human	High (predicted)	ANXA9
hsa-miR-143-3p	miR-143-3p (and other miRNAs w/seed GAGAUGA)	TargetScan Human	Moderate (predicted)	AOC2	Phenylethylamine Degradation I
hsa-miR-143-3p	miR-143-3p (and other miRNAs w/seed GAGAUGA)	TargetScan Human	Moderate (predicted)	AP3B2
hsa-miR-143-3p	miR-143-3p (and other miRNAs w/seed GAGAUGA)	TargetScan Human	Moderate (predicted)	AP5S1
hsa-miR-143-3p	miR-143-3p (and other miRNAs w/seed GAGAUGA)	TargetScan Human	Moderate (predicted)	APOBEC3A	Salvage Pathways of Pyrimidine Deoxyribonucleotides,Salvage Pathways of Pyrimidine Ribonucleotides
hsa-miR-143-3p	miR-143-3p (and other miRNAs w/seed GAGAUGA)	TargetScan Human	Moderate (predicted)	APPL2	WNT/Î²-catenin Signaling
hsa-miR-143-3p	miR-143-3p (and other miRNAs w/seed GAGAUGA)	TargetScan Human	Moderate (predicted)	ARCN1	Caveolar-mediated Endocytosis Signaling,Coronavirus Replication Pathway
hsa-miR-143-3p	miR-143-3p (and other miRNAs w/seed GAGAUGA)	TargetScan Human	High (predicted)	ARFGAP3
hsa-miR-143-3p	miR-143-3p (and other miRNAs w/seed GAGAUGA)	TargetScan Human	Moderate (predicted)	ARHGAP25
hsa-miR-143-3p	miR-143-3p (and other miRNAs w/seed GAGAUGA)	TargetScan Human	Moderate (predicted)	ARHGAP26	FAK Signaling,Integrin Signaling
hsa-miR-143-3p	miR-143-3p (and other miRNAs w/seed GAGAUGA)	TargetScan Human	Moderate (predicted)	ARID3B
hsa-miR-143-3p	miR-143-3p (and other miRNAs w/seed GAGAUGA)	TargetScan Human	Moderate (predicted)	ARL14EPL
hsa-miR-143-3p	miR-143-3p (and other miRNAs w/seed GAGAUGA)	TargetScan Human	Moderate (predicted)	ARL15
hsa-miR-143-3p	miR-143-3p (and other miRNAs w/seed GAGAUGA)	TargetScan Human	Moderate (predicted)	ARL2BP
hsa-miR-143-3p	miR-143-3p (and other miRNAs w/seed GAGAUGA)	TargetScan Human	Moderate (predicted)	ARL6
hsa-miR-143-3p	miR-143-3p (and other miRNAs w/seed GAGAUGA)	TargetScan Human	High (predicted)	ASAP3
hsa-miR-143-3p	miR-143-3p (and other miRNAs w/seed GAGAUGA)	TargetScan Human	Moderate (predicted)	ASB14
hsa-miR-143-3p	miR-143-3p (and other miRNAs w/seed GAGAUGA)	TargetScan Human	Moderate (predicted)	ATG10	Autophagy,Sirtuin Signaling Pathway
hsa-miR-143-3p	miR-143-3p (and other miRNAs w/seed GAGAUGA)	TargetScan Human	Moderate (predicted)	ATG2B	Autophagy,Sirtuin Signaling Pathway
hsa-miR-143-3p	miR-143-3p (and other miRNAs w/seed GAGAUGA)	TargetScan Human	Moderate (predicted)	ATL2
hsa-miR-143-3p	miR-143-3p (and other miRNAs w/seed GAGAUGA)	TargetScan Human	High (predicted)	ATOX1
hsa-miR-143-3p	miR-143-3p (and other miRNAs w/seed GAGAUGA)	TargetScan Human	Moderate (predicted)	ATP11C
hsa-miR-143-3p	miR-143-3p (and other miRNAs w/seed GAGAUGA)	TargetScan Human	High (predicted)	ATP6V1A	Coronavirus Pathogenesis Pathway,Iron homeostasis signaling pathway,Phagosome Maturation,Role of MAPK Signaling in Promoting the Pathogenesis of Influenza
hsa-miR-143-3p	miR-143-3p (and other miRNAs w/seed GAGAUGA)	TargetScan Human	High (predicted)	AZGP1
hsa-miR-143-3p	miR-143-3p (and other miRNAs w/seed GAGAUGA)	TargetScan Human	Moderate (predicted)	BAAT	Bile Acid Biosynthesis, Neutral Pathway,FXR/RXR Activation
hsa-miR-143-3p	miR-143-3p (and other miRNAs w/seed GAGAUGA)	TargetScan Human	Moderate (predicted)	BACE1	Amyloid Processing,Mitochondrial Dysfunction,Neuroinflammation Signaling Pathway
hsa-miR-143-3p	miR-143-3p (and other miRNAs w/seed GAGAUGA)	TargetScan Human	Moderate (predicted)	BATF2
hsa-miR-143-3p	miR-143-3p (and other miRNAs w/seed GAGAUGA)	TargetScan Human	Moderate (predicted)	BAX	14-3-3-mediated Signaling,Adrenomedullin signaling pathway,Amyotrophic Lateral Sclerosis Signaling,Apoptosis Signaling,Aryl Hydrocarbon Receptor Signaling,Colorectal Cancer Metastasis Signaling,Coronavirus Pathogenesis Pathway,Dilated Cardiomyopathy Signaling Pathway,Docosahexaenoic Acid (DHA) Signaling,Hepatic Fibrosis / Hepatic Stellate Cell Activation,Huntington's Disease Signaling,IL-7 Signal…
hsa-miR-143-3p	miR-143-3p (and other miRNAs w/seed GAGAUGA)	TargetScan Human	Moderate (predicted)	BBS9
hsa-miR-143-3p	miR-143-3p (and other miRNAs w/seed GAGAUGA)	Ingenuity Expert Findings,TargetScan Human	Experimentally Observed,Moderate (predicted)	BCL2	Adrenomedullin signaling pathway,Amyotrophic Lateral Sclerosis Signaling,Apoptosis Signaling,Autophagy,BEX2 Signaling Pathway,Ceramide Signaling,Coronavirus Pathogenesis Pathway,Cytotoxic T Lymphocyte-mediated Apoptosis of Target Cells,Death Receptor Signaling,Dilated Cardiomyopathy Signaling Pathway,Docosahexaenoic Acid (DHA) Signaling,EIF2 Signaling,Estrogen Receptor Signaling,Glucocorticoid Re…
hsa-miR-143-3p	miR-143-3p (and other miRNAs w/seed GAGAUGA)	TargetScan Human	Moderate (predicted)	BDH2	Ketogenesis,Ketolysis,Stearate Biosynthesis I (Animals)
hsa-miR-143-3p	miR-143-3p (and other miRNAs w/seed GAGAUGA)	TargetScan Human	Moderate (predicted)	BIRC3	Amyotrophic Lateral Sclerosis Signaling,Apoptosis Signaling,Death Receptor Signaling,Erythropoietin Signaling Pathway,Induction of Apoptosis by HIV1,Molecular Mechanisms of Cancer,Necroptosis Signaling Pathway,Neuroinflammation Signaling Pathway,Protein Ubiquitination Pathway,RANK Signaling in Osteoclasts,Role of Osteoblasts, Osteoclasts and Chondrocytes in Rheumatoid Arthritis,TNFR1 Signaling,TN…
hsa-miR-143-3p	miR-143-3p (and other miRNAs w/seed GAGAUGA)	TargetScan Human	Moderate (predicted)	BLMH
hsa-miR-143-3p	miR-143-3p (and other miRNAs w/seed GAGAUGA)	TargetScan Human	Moderate (predicted)	BLOC1S2
hsa-miR-143-3p	miR-143-3p (and other miRNAs w/seed GAGAUGA)	TargetScan Human	Moderate (predicted)	BLOC1S5
hsa-miR-143-3p	miR-143-3p (and other miRNAs w/seed GAGAUGA)	TargetScan Human	Moderate (predicted)	BMPR1A	Adipogenesis pathway,BMP signaling pathway,Cardiomyocyte Differentiation via BMP Receptors,CREB Signaling in Neurons,Factors Promoting Cardiogenesis in Vertebrates,Human Embryonic Stem Cell Pluripotency,Iron homeostasis signaling pathway,Molecular Mechanisms of Cancer,Mouse Embryonic Stem Cell Pluripotency,NF-ÎºB Signaling,Osteoarthritis Pathway,PTEN Signaling,Pulmonary Healing Signaling Pathway,…
hsa-miR-143-3p	miR-143-3p (and other miRNAs w/seed GAGAUGA)	TargetScan Human	Moderate (predicted)	BRD2
hsa-miR-143-3p	miR-143-3p (and other miRNAs w/seed GAGAUGA)	TargetScan Human	Moderate (predicted)	BSN
hsa-miR-143-3p	miR-143-3p (and other miRNAs w/seed GAGAUGA)	TargetScan Human	Moderate (predicted)	BTLA	T Cell Exhaustion Signaling Pathway
hsa-miR-143-3p	miR-143-3p (and other miRNAs w/seed GAGAUGA)	TargetScan Human	Moderate (predicted)	BTN1A1
hsa-miR-143-3p	miR-143-3p (and other miRNAs w/seed GAGAUGA)	TargetScan Human	Moderate (predicted)	C19orf54
hsa-miR-143-3p	miR-143-3p (and other miRNAs w/seed GAGAUGA)	TargetScan Human	Moderate (predicted)	C19orf73
hsa-miR-143-3p	miR-143-3p (and other miRNAs w/seed GAGAUGA)	TargetScan Human	High (predicted)	C1D
hsa-miR-143-3p	miR-143-3p (and other miRNAs w/seed GAGAUGA)	TargetScan Human	Moderate (predicted)	C1orf115
hsa-miR-143-3p	miR-143-3p (and other miRNAs w/seed GAGAUGA)	TargetScan Human	High (predicted)	C1orf162
hsa-miR-143-3p	miR-143-3p (and other miRNAs w/seed GAGAUGA)	TargetScan Human	High (predicted)	C1orf74
hsa-miR-143-3p	miR-143-3p (and other miRNAs w/seed GAGAUGA)	TargetScan Human	Moderate (predicted)	C20orf197
hsa-miR-143-3p	miR-143-3p (and other miRNAs w/seed GAGAUGA)	TargetScan Human	Moderate (predicted)	C21orf62
hsa-miR-143-3p	miR-143-3p (and other miRNAs w/seed GAGAUGA)	TargetScan Human	Moderate (predicted)	C3orf38
hsa-miR-143-3p	miR-143-3p (and other miRNAs w/seed GAGAUGA)	TargetScan Human	Moderate (predicted)	C5orf47
hsa-miR-143-3p	miR-143-3p (and other miRNAs w/seed GAGAUGA)	TargetScan Human	Moderate (predicted)	C5orf49
hsa-miR-143-3p	miR-143-3p (and other miRNAs w/seed GAGAUGA)	TargetScan Human	Moderate (predicted)	C6orf136
hsa-miR-143-3p	miR-143-3p (and other miRNAs w/seed GAGAUGA)	TargetScan Human	Moderate (predicted)	C6orf15
hsa-miR-143-3p	miR-143-3p (and other miRNAs w/seed GAGAUGA)	TargetScan Human	Moderate (predicted)	CA2
hsa-miR-143-3p	miR-143-3p (and other miRNAs w/seed GAGAUGA)	TargetScan Human	Moderate (predicted)	CALHM4
hsa-miR-143-3p	miR-143-3p (and other miRNAs w/seed GAGAUGA)	TargetScan Human	Moderate (predicted)	CALN1
hsa-miR-143-3p	miR-143-3p (and other miRNAs w/seed GAGAUGA)	TargetScan Human	Moderate (predicted)	CALR	Androgen Signaling,Antigen Presentation Pathway,Calcium Signaling,Endoplasmic Reticulum Stress Pathway,Lipid Antigen Presentation by CD1,Phagosome Maturation,Unfolded protein response
hsa-miR-143-3p	miR-143-3p (and other miRNAs w/seed GAGAUGA)	TargetScan Human	Moderate (predicted)	CASP5	Endocannabinoid Cancer Inhibition Pathway,Endothelin-1 Signaling,Huntington's Disease Signaling,Inflammasome pathway,Osteoarthritis Pathway,Pyroptosis Signaling Pathway,Role of PKR in Interferon Induction and Antiviral Response,Sphingosine-1-phosphate Signaling,Systemic Lupus Erythematosus In T Cell Signaling Pathway,TREM1 Signaling
hsa-miR-143-3p	miR-143-3p (and other miRNAs w/seed GAGAUGA)	TargetScan Human	Moderate (predicted)	CASP8	Apoptosis Signaling,CD27 Signaling in Lymphocytes,Coronavirus Pathogenesis Pathway,Cytotoxic T Lymphocyte-mediated Apoptosis of Target Cells,Death Receptor Signaling,Endocannabinoid Cancer Inhibition Pathway,Endothelin-1 Signaling,eNOS Signaling,Granzyme B Signaling,Huntington's Disease Signaling,Induction of Apoptosis by HIV1,Inflammasome pathway,Mitochondrial Dysfunction,Molecular Mechanisms of…
hsa-miR-143-3p	miR-143-3p (and other miRNAs w/seed GAGAUGA)	TargetScan Human	Moderate (predicted)	CBFB
hsa-miR-143-3p	miR-143-3p (and other miRNAs w/seed GAGAUGA)	TargetScan Human	Moderate (predicted)	CC2D2A
hsa-miR-143-3p	miR-143-3p (and other miRNAs w/seed GAGAUGA)	TargetScan Human	High (predicted)	CCDC110
hsa-miR-143-3p	miR-143-3p (and other miRNAs w/seed GAGAUGA)	TargetScan Human	Moderate (predicted)	CCDC140
hsa-miR-143-3p	miR-143-3p (and other miRNAs w/seed GAGAUGA)	TargetScan Human	Moderate (predicted)	CCDC38
hsa-miR-143-3p	miR-143-3p (and other miRNAs w/seed GAGAUGA)	TargetScan Human	Moderate (predicted)	CCDC97
hsa-miR-143-3p	miR-143-3p (and other miRNAs w/seed GAGAUGA)	TargetScan Human	High (predicted)	CCL7	Agranulocyte Adhesion and Diapedesis,Chemokine Signaling,Granulocyte Adhesion and Diapedesis,IL-17A Signaling in Fibroblasts,LXR/RXR Activation,Role of IL-17A in Arthritis,Role of IL-17F in Allergic Inflammatory Airway Diseases,TREM1 Signaling
hsa-miR-143-3p	miR-143-3p (and other miRNAs w/seed GAGAUGA)	TargetScan Human	Moderate (predicted)	CCN2	Apelin Cardiac Fibroblast Signaling Pathway,Hepatic Fibrosis / Hepatic Stellate Cell Activation,Hepatic Fibrosis Signaling Pathway,IGF-1 Signaling,Pulmonary Fibrosis Idiopathic Signaling Pathway,Role of Tissue Factor in Cancer
hsa-miR-143-3p	miR-143-3p (and other miRNAs w/seed GAGAUGA)	TargetScan Human	High (predicted)	CCNP
hsa-miR-143-3p	miR-143-3p (and other miRNAs w/seed GAGAUGA)	TargetScan Human	Moderate (predicted)	CCP110
hsa-miR-143-3p	miR-143-3p (and other miRNAs w/seed GAGAUGA)	TargetScan Human	Moderate (predicted)	CD160
hsa-miR-143-3p	miR-143-3p (and other miRNAs w/seed GAGAUGA)	TargetScan Human	High (predicted)	CD177
hsa-miR-143-3p	miR-143-3p (and other miRNAs w/seed GAGAUGA)	TargetScan Human	Moderate (predicted)	CD1E
hsa-miR-143-3p	miR-143-3p (and other miRNAs w/seed GAGAUGA)	TargetScan Human	Moderate (predicted)	CD28	Allograft Rejection Signaling,Altered T Cell and B Cell Signaling in Rheumatoid Arthritis,Antiproliferative Role of TOB in T Cell Signaling,Autoimmune Thyroid Disease Signaling,CD28 Signaling in T Helper Cells,Communication between Innate and Adaptive Immune Cells,Crosstalk between Dendritic Cells and Natural Killer Cells,CTLA4 Signaling in Cytotoxic T Lymphocytes,Graft-versus-Host Disease Signal…
hsa-miR-143-3p	miR-143-3p (and other miRNAs w/seed GAGAUGA)	TargetScan Human	Moderate (predicted)	CD3D	Allograft Rejection Signaling,Altered T Cell and B Cell Signaling in Rheumatoid Arthritis,Antiproliferative Role of TOB in T Cell Signaling,Autoimmune Thyroid Disease Signaling,Calcium-induced T Lymphocyte Apoptosis,CCR5 Signaling in Macrophages,CD28 Signaling in T Helper Cells,CDC42 Signaling,Communication between Innate and Adaptive Immune Cells,CTLA4 Signaling in Cytotoxic T Lymphocytes,Cytoto…
hsa-miR-143-3p	miR-143-3p (and other miRNAs w/seed GAGAUGA)	TargetScan Human	Moderate (predicted)	CD53
hsa-miR-143-3p	miR-143-3p (and other miRNAs w/seed GAGAUGA)	TargetScan Human	Moderate (predicted)	CD58	Dendritic Cell Maturation
hsa-miR-143-3p	miR-143-3p (and other miRNAs w/seed GAGAUGA)	TargetScan Human	Moderate (predicted)	CD84
hsa-miR-143-3p	miR-143-3p (and other miRNAs w/seed GAGAUGA)	TargetScan Human	Moderate (predicted)	CDC20B
hsa-miR-143-3p	miR-143-3p (and other miRNAs w/seed GAGAUGA)	TargetScan Human	Moderate (predicted)	CDK2AP1
hsa-miR-143-3p	miR-143-3p (and other miRNAs w/seed GAGAUGA)	TargetScan Human	Moderate (predicted)	CDK6	Aryl Hydrocarbon Receptor Signaling,Breast Cancer Regulation by Stathmin1,Cell Cycle Control of Chromosomal Replication,Cell Cycle: G1/S Checkpoint Regulation,Chronic Myeloid Leukemia Signaling,Cyclins and Cell Cycle Regulation,Glioblastoma Multiforme Signaling,Glioma Signaling,Hereditary Breast Cancer Signaling,Molecular Mechanisms of Cancer,Non-Small Cell Lung Cancer Signaling,Pyridoxal 5'-phos…
hsa-miR-143-3p	miR-143-3p (and other miRNAs w/seed GAGAUGA)	TargetScan Human	Moderate (predicted)	CDS1	CDP-diacylglycerol Biosynthesis I,Phosphatidylglycerol Biosynthesis II (Non-plastidic)
hsa-miR-143-3p	miR-143-3p (and other miRNAs w/seed GAGAUGA)	TargetScan Human	Moderate (predicted)	CEMP1
hsa-miR-143-3p	miR-143-3p (and other miRNAs w/seed GAGAUGA)	TargetScan Human	Moderate (predicted)	CHCHD5
hsa-miR-143-3p	miR-143-3p (and other miRNAs w/seed GAGAUGA)	TargetScan Human	Moderate (predicted)	CHEK2	Aryl Hydrocarbon Receptor Signaling,ATM Signaling,Cell Cycle Control of Chromosomal Replication,Cell Cycle: G2/M DNA Damage Checkpoint Regulation,Hereditary Breast Cancer Signaling,Mitotic Roles of Polo-Like Kinase,Molecular Mechanisms of Cancer,p53 Signaling,Role of BRCA1 in DNA Damage Response,Role of CHK Proteins in Cell Cycle Checkpoint Control,Senescence Pathway
hsa-miR-143-3p	miR-143-3p (and other miRNAs w/seed GAGAUGA)	TargetScan Human	Moderate (predicted)	CHIC1
hsa-miR-143-3p	miR-143-3p (and other miRNAs w/seed GAGAUGA)	TargetScan Human	Moderate (predicted)	CHST10	Chondroitin Sulfate Biosynthesis,Chondroitin Sulfate Biosynthesis (Late Stages),Dermatan Sulfate Biosynthesis,Dermatan Sulfate Biosynthesis (Late Stages),Heparan Sulfate Biosynthesis,Heparan Sulfate Biosynthesis (Late Stages),LPS/IL-1 Mediated Inhibition of RXR Function,Xenobiotic Metabolism CAR Signaling Pathway,Xenobiotic Metabolism PXR Signaling Pathway,Xenobiotic Metabolism Signaling
hsa-miR-143-3p	miR-143-3p (and other miRNAs w/seed GAGAUGA)	TargetScan Human	Moderate (predicted)	CIR1
hsa-miR-143-3p	miR-143-3p (and other miRNAs w/seed GAGAUGA)	TargetScan Human	Moderate (predicted)	CKS1B	Cell Cycle: G2/M DNA Damage Checkpoint Regulation,Small Cell Lung Cancer Signaling
hsa-miR-143-3p	miR-143-3p (and other miRNAs w/seed GAGAUGA)	TargetScan Human	Moderate (predicted)	CLDN22	Agranulocyte Adhesion and Diapedesis,Granulocyte Adhesion and Diapedesis,Leukocyte Extravasation Signaling,Sertoli Cell-Sertoli Cell Junction Signaling,Tight Junction Signaling
hsa-miR-143-3p	miR-143-3p (and other miRNAs w/seed GAGAUGA)	TargetScan Human	Moderate (predicted)	CLEC1B
hsa-miR-143-3p	miR-143-3p (and other miRNAs w/seed GAGAUGA)	TargetScan Human	Moderate (predicted)	CLIC5
hsa-miR-143-3p	miR-143-3p (and other miRNAs w/seed GAGAUGA)	TargetScan Human	Moderate (predicted)	CLN6
hsa-miR-143-3p	miR-143-3p (and other miRNAs w/seed GAGAUGA)	TargetScan Human	High (predicted)	CLVS1
hsa-miR-143-3p	miR-143-3p (and other miRNAs w/seed GAGAUGA)	TargetScan Human	Moderate (predicted)	CMPK1	Pyrimidine Deoxyribonucleotides De Novo Biosynthesis I,Pyrimidine Ribonucleotides De Novo Biosynthesis,Pyrimidine Ribonucleotides Interconversion,Salvage Pathways of Pyrimidine Ribonucleotides
hsa-miR-143-3p	miR-143-3p (and other miRNAs w/seed GAGAUGA)	TargetScan Human	Moderate (predicted)	CNGB1	cAMP-mediated signaling,eNOS Signaling,G-Protein Coupled Receptor Signaling,GÎ±s Signaling,Phototransduction Pathway,Protein Kinase A Signaling,Regulation of Cellular Mechanics by Calpain Protease,Sperm Motility
hsa-miR-143-3p	miR-143-3p (and other miRNAs w/seed GAGAUGA)	TargetScan Human	Moderate (predicted)	CNNM3
hsa-miR-143-3p	miR-143-3p (and other miRNAs w/seed GAGAUGA)	TargetScan Human	Moderate (predicted)	CNOT4	Inhibition of ARE-Mediated mRNA Degradation Pathway
hsa-miR-143-3p	miR-143-3p (and other miRNAs w/seed GAGAUGA)	TargetScan Human	Moderate (predicted)	CNOT9	Inhibition of ARE-Mediated mRNA Degradation Pathway
hsa-miR-143-3p	miR-143-3p (and other miRNAs w/seed GAGAUGA)	TargetScan Human	Moderate (predicted)	CNR1	Breast Cancer Regulation by Stathmin1,cAMP-mediated signaling,Corticotropin Releasing Hormone Signaling,CREB Signaling in Neurons,Endocannabinoid Cancer Inhibition Pathway,Endocannabinoid Developing Neuron Pathway,Endocannabinoid Neuronal Synapse Pathway,G-Protein Coupled Receptor Signaling,GÎ±i Signaling,GÎ±s Signaling,Hepatic Fibrosis Signaling Pathway,Phagosome Formation,Reelin Signaling in Ne…
hsa-miR-143-3p	miR-143-3p (and other miRNAs w/seed GAGAUGA)	TargetScan Human	High (predicted)	CNTD1
hsa-miR-143-3p	miR-143-3p (and other miRNAs w/seed GAGAUGA)	TargetScan Human	High (predicted)	COA1
hsa-miR-143-3p	miR-143-3p (and other miRNAs w/seed GAGAUGA)	TargetScan Human	Moderate (predicted)	COG5
hsa-miR-143-3p	miR-143-3p (and other miRNAs w/seed GAGAUGA)	TargetScan Human	Moderate (predicted)	COL1A1	Apelin Liver Signaling Pathway,Atherosclerosis Signaling,Dendritic Cell Maturation,GP6 Signaling Pathway,Hepatic Fibrosis / Hepatic Stellate Cell Activation,Hepatic Fibrosis Signaling Pathway,HOTAIR Regulatory Pathway,IL-6 Signaling,Intrinsic Prothrombin Activation Pathway,Natural Killer Cell Signaling,Pulmonary Fibrosis Idiopathic Signaling Pathway,Role of Osteoblasts, Osteoclasts and Chondrocyt…
hsa-miR-143-3p	miR-143-3p (and other miRNAs w/seed GAGAUGA)	TargetScan Human	Moderate (predicted)	COL24A1	GP6 Signaling Pathway,Hepatic Fibrosis / Hepatic Stellate Cell Activation,Pulmonary Fibrosis Idiopathic Signaling Pathway,Wound Healing Signaling Pathway
hsa-miR-143-3p	miR-143-3p (and other miRNAs w/seed GAGAUGA)	TargetScan Human	Moderate (predicted)	COL9A2	GP6 Signaling Pathway,Hepatic Fibrosis / Hepatic Stellate Cell Activation,Pulmonary Fibrosis Idiopathic Signaling Pathway,Wound Healing Signaling Pathway
hsa-miR-143-3p	miR-143-3p (and other miRNAs w/seed GAGAUGA)	TargetScan Human	High (predicted)	COMMD2
hsa-miR-143-3p	miR-143-3p (and other miRNAs w/seed GAGAUGA)	TargetScan Human	Moderate (predicted)	COPS9
hsa-miR-143-3p	miR-143-3p (and other miRNAs w/seed GAGAUGA)	TargetScan Human	Moderate (predicted)	CORO1B
hsa-miR-143-3p	miR-143-3p (and other miRNAs w/seed GAGAUGA)	TargetScan Human	Moderate (predicted)	COX17	HER-2 Signaling in Breast Cancer,Mitochondrial Dysfunction,Oxidative Phosphorylation
hsa-miR-143-3p	miR-143-3p (and other miRNAs w/seed GAGAUGA)	TargetScan Human	Moderate (predicted)	COX4I1	HER-2 Signaling in Breast Cancer,Mitochondrial Dysfunction,Oxidative Phosphorylation
hsa-miR-143-3p	miR-143-3p (and other miRNAs w/seed GAGAUGA)	TargetScan Human	High (predicted)	CPB2	SPINK1 Pancreatic Cancer Pathway
hsa-miR-143-3p	miR-143-3p (and other miRNAs w/seed GAGAUGA)	TargetScan Human	Moderate (predicted)	CPLX2	Huntington's Disease Signaling,Synaptogenesis Signaling Pathway
hsa-miR-143-3p	miR-143-3p (and other miRNAs w/seed GAGAUGA)	TargetScan Human	Moderate (predicted)	CRCP	Adrenomedullin signaling pathway
hsa-miR-143-3p	miR-143-3p (and other miRNAs w/seed GAGAUGA)	TargetScan Human	Moderate (predicted)	CREBL2
hsa-miR-143-3p	miR-143-3p (and other miRNAs w/seed GAGAUGA)	TargetScan Human	Moderate (predicted)	CREBZF	Glucocorticoid Receptor Signaling
hsa-miR-143-3p	miR-143-3p (and other miRNAs w/seed GAGAUGA)	TargetScan Human	High (predicted)	CRELD1
hsa-miR-143-3p	miR-143-3p (and other miRNAs w/seed GAGAUGA)	TargetScan Human	Moderate (predicted)	CRLF3
hsa-miR-143-3p	miR-143-3p (and other miRNAs w/seed GAGAUGA)	TargetScan Human	Moderate (predicted)	CSNK1G3	Dopamine-DARPP32 Feedback in cAMP Signaling,Gap Junction Signaling,Hepatic Fibrosis Signaling Pathway,Role of Macrophages, Fibroblasts and Endothelial Cells in Rheumatoid Arthritis,Role of NFAT in Regulation of the Immune Response,Role of Osteoblasts, Osteoclasts and Chondrocytes in Rheumatoid Arthritis,Role of WNT/GSK-3Î² Signaling in the Pathogenesis of Influenza,WNT/Î²-catenin Signaling
hsa-miR-143-3p	miR-143-3p (and other miRNAs w/seed GAGAUGA)	TargetScan Human	Moderate (predicted)	CSTB	IL-8 Signaling
hsa-miR-143-3p	miR-143-3p (and other miRNAs w/seed GAGAUGA)	TargetScan Human	High (predicted)	CTC-338M12.4
hsa-miR-143-3p	miR-143-3p (and other miRNAs w/seed GAGAUGA)	TargetScan Human	Moderate (predicted)	CTF1	Cardiac Hypertrophy Signaling (Enhanced),ERK5 Signaling,Role of NFAT in Cardiac Hypertrophy
hsa-miR-143-3p	miR-143-3p (and other miRNAs w/seed GAGAUGA)	TargetScan Human	Moderate (predicted)	CTLA4	CD28 Signaling in T Helper Cells,CTLA4 Signaling in Cytotoxic T Lymphocytes,T Cell Exhaustion Signaling Pathway,T Cell Receptor Signaling,Tumor Microenvironment Pathway
hsa-miR-143-3p	miR-143-3p (and other miRNAs w/seed GAGAUGA)	TargetScan Human	Moderate (predicted)	CTR9
hsa-miR-143-3p	miR-143-3p (and other miRNAs w/seed GAGAUGA)	TargetScan Human	Moderate (predicted)	CWC22
hsa-miR-143-3p	miR-143-3p (and other miRNAs w/seed GAGAUGA)	TargetScan Human	High (predicted)	CXorf38
hsa-miR-143-3p	miR-143-3p (and other miRNAs w/seed GAGAUGA)	TargetScan Human	High (predicted)	CYB561D1
hsa-miR-143-3p	miR-143-3p (and other miRNAs w/seed GAGAUGA)	TargetScan Human	Moderate (predicted)	CYBRD1	Iron homeostasis signaling pathway
hsa-miR-143-3p	miR-143-3p (and other miRNAs w/seed GAGAUGA)	TargetScan Human	Moderate (predicted)	CYP1A2	Acetone Degradation I (to Methylglyoxal),Aryl Hydrocarbon Receptor Signaling,Bupropion Degradation,Estrogen Biosynthesis,Melatonin Degradation I,Nicotine Degradation II,Nicotine Degradation III,NRF2-mediated Oxidative Stress Response,PXR/RXR Activation,Superpathway of Melatonin Degradation,Xenobiotic Metabolism AHR Signaling Pathway,Xenobiotic Metabolism CAR Signaling Pathway,Xenobiotic Metabolis…
hsa-miR-143-3p	miR-143-3p (and other miRNAs w/seed GAGAUGA)	TargetScan Human	Moderate (predicted)	CYP2C19	Acetone Degradation I (to Methylglyoxal),Aryl Hydrocarbon Receptor Signaling,Bupropion Degradation,Estrogen Biosynthesis,LPS/IL-1 Mediated Inhibition of RXR Function,Melatonin Degradation I,Nicotine Degradation II,Nicotine Degradation III,NRF2-mediated Oxidative Stress Response,Oxidative Ethanol Degradation III,PPARÎ±/RXRÎ± Activation,PXR/RXR Activation,Superpathway of Melatonin Degradation,Xenob…
hsa-miR-143-3p	miR-143-3p (and other miRNAs w/seed GAGAUGA)	TargetScan Human	Moderate (predicted)	CYP2C9	Acetone Degradation I (to Methylglyoxal),Aryl Hydrocarbon Receptor Signaling,Bupropion Degradation,Estrogen Biosynthesis,LPS/IL-1 Mediated Inhibition of RXR Function,Melatonin Degradation I,Neurovascular Coupling Signaling Pathway,Nicotine Degradation II,Nicotine Degradation III,NRF2-mediated Oxidative Stress Response,Oxidative Ethanol Degradation III,PPARÎ±/RXRÎ± Activation,PXR/RXR Activation,Su…
hsa-miR-143-3p	miR-143-3p (and other miRNAs w/seed GAGAUGA)	TargetScan Human	Moderate (predicted)	CYP7B1	Hepatic Cholestasis,Histidine Degradation VI,Pregnenolone Biosynthesis,Ubiquinol-10 Biosynthesis (Eukaryotic)
hsa-miR-143-3p	miR-143-3p (and other miRNAs w/seed GAGAUGA)	TargetScan Human	Moderate (predicted)	DAW1
hsa-miR-143-3p	miR-143-3p (and other miRNAs w/seed GAGAUGA)	TargetScan Human	Moderate (predicted)	DBT	Acetyl-CoA Biosynthesis I (Pyruvate Dehydrogenase Complex),Branched-chain Î±-keto acid Dehydrogenase Complex,Stearate Biosynthesis I (Animals),Triacylglycerol Biosynthesis,Valine Degradation I
hsa-miR-143-3p	miR-143-3p (and other miRNAs w/seed GAGAUGA)	TargetScan Human	Moderate (predicted)	DCAKD
hsa-miR-143-3p	miR-143-3p (and other miRNAs w/seed GAGAUGA)	TargetScan Human	Moderate (predicted)	DCLK1
hsa-miR-143-3p	miR-143-3p (and other miRNAs w/seed GAGAUGA)	TargetScan Human	High (predicted)	DCTN5
hsa-miR-143-3p	miR-143-3p (and other miRNAs w/seed GAGAUGA)	TargetScan Human	High (predicted)	DDAH1
hsa-miR-143-3p	miR-143-3p (and other miRNAs w/seed GAGAUGA)	TargetScan Human	Moderate (predicted)	DDI1
hsa-miR-143-3p	miR-143-3p (and other miRNAs w/seed GAGAUGA)	TargetScan Human	High (predicted)	DEFA1 (includes others)	IL-8 Signaling
hsa-miR-143-3p	miR-143-3p (and other miRNAs w/seed GAGAUGA)	TargetScan Human	High (predicted)	DEFA6
hsa-miR-143-3p	miR-143-3p (and other miRNAs w/seed GAGAUGA)	TargetScan Human	High (predicted)	DEGS1
hsa-miR-143-3p	miR-143-3p (and other miRNAs w/seed GAGAUGA)	TargetScan Human	High (predicted)	DENND1C
hsa-miR-143-3p	miR-143-3p (and other miRNAs w/seed GAGAUGA)	TargetScan Human	High (predicted)	DENND2C
hsa-miR-143-3p	miR-143-3p (and other miRNAs w/seed GAGAUGA)	TargetScan Human	Moderate (predicted)	DENND5B
hsa-miR-143-3p	miR-143-3p (and other miRNAs w/seed GAGAUGA)	TargetScan Human	Moderate (predicted)	DHRS7B
hsa-miR-143-3p	miR-143-3p (and other miRNAs w/seed GAGAUGA)	TargetScan Human	High (predicted)	DHRS9	Ethanol Degradation II,Noradrenaline and Adrenaline Degradation,RAR Activation,Retinoate Biosynthesis I,Retinol Biosynthesis,Serotonin Degradation,The Visual Cycle
hsa-miR-143-3p	miR-143-3p (and other miRNAs w/seed GAGAUGA)	TargetScan Human	Moderate (predicted)	DHX37
hsa-miR-143-3p	miR-143-3p (and other miRNAs w/seed GAGAUGA)	TargetScan Human	Moderate (predicted)	DHX8	Spliceosomal Cycle
hsa-miR-143-3p	miR-143-3p (and other miRNAs w/seed GAGAUGA)	TargetScan Human	Moderate (predicted)	DIP2B
hsa-miR-143-3p	miR-143-3p (and other miRNAs w/seed GAGAUGA)	TargetScan Human	Moderate (predicted)	DIRC1
hsa-miR-143-3p	miR-143-3p (and other miRNAs w/seed GAGAUGA)	TargetScan Human	Moderate (predicted)	DIXDC1
hsa-miR-143-3p	miR-143-3p (and other miRNAs w/seed GAGAUGA)	TargetScan Human	Moderate (predicted)	DLEU1
hsa-miR-143-3p	miR-143-3p (and other miRNAs w/seed GAGAUGA)	TargetScan Human	Moderate (predicted)	DNAL4
hsa-miR-143-3p	miR-143-3p (and other miRNAs w/seed GAGAUGA)	miRecords	Experimentally Observed	DNMT3A	DNA Methylation and Transcriptional Repression Signaling,Sumoylation Pathway
hsa-miR-143-3p	miR-143-3p (and other miRNAs w/seed GAGAUGA)	TargetScan Human	Moderate (predicted)	DOCK2
hsa-miR-143-3p	miR-143-3p (and other miRNAs w/seed GAGAUGA)	TargetScan Human	Moderate (predicted)	DPYSL3	Semaphorin Neuronal Repulsive Signaling Pathway,Semaphorin Signaling in Neurons
hsa-miR-143-3p	miR-143-3p (and other miRNAs w/seed GAGAUGA)	TargetScan Human	Moderate (predicted)	DQX1
hsa-miR-143-3p	miR-143-3p (and other miRNAs w/seed GAGAUGA)	TargetScan Human	Moderate (predicted)	DRAM1	Autophagy,p53 Signaling
hsa-miR-143-3p	miR-143-3p (and other miRNAs w/seed GAGAUGA)	TargetScan Human	Moderate (predicted)	DUSP18	Protein Kinase A Signaling
hsa-miR-143-3p	miR-143-3p (and other miRNAs w/seed GAGAUGA)	TargetScan Human	Moderate (predicted)	DYNLL2
hsa-miR-143-3p	miR-143-3p (and other miRNAs w/seed GAGAUGA)	TargetScan Human	Moderate (predicted)	DYNLT3
hsa-miR-143-3p	miR-143-3p (and other miRNAs w/seed GAGAUGA)	TargetScan Human	Moderate (predicted)	DYRK1B	Sonic Hedgehog Signaling
hsa-miR-143-3p	miR-143-3p (and other miRNAs w/seed GAGAUGA)	TargetScan Human	High (predicted)	EAPP
hsa-miR-143-3p	miR-143-3p (and other miRNAs w/seed GAGAUGA)	TargetScan Human	Moderate (predicted)	EFS
hsa-miR-143-3p	miR-143-3p (and other miRNAs w/seed GAGAUGA)	TargetScan Human	Moderate (predicted)	EGLN1	HIF1Î± Signaling
hsa-miR-143-3p	miR-143-3p (and other miRNAs w/seed GAGAUGA)	TargetScan Human	Moderate (predicted)	EGR1	B Cell Receptor Signaling,CDK5 Signaling,CXCR4 Signaling,GNRH Signaling,Pulmonary Fibrosis Idiopathic Signaling Pathway,Regulation Of The Epithelial Mesenchymal Transition By Growth Factors Pathway,Regulation of the Epithelial-Mesenchymal Transition Pathway,Role of Tissue Factor in Cancer
hsa-miR-143-3p	miR-143-3p (and other miRNAs w/seed GAGAUGA)	TargetScan Human	Moderate (predicted)	EIF2AK2	EIF2 Signaling,Necroptosis Signaling Pathway,NF-ÎºB Activation by Viruses,NF-ÎºB Signaling,PDGF Signaling,Pyridoxal 5'-phosphate Salvage Pathway,Role of Hypercytokinemia/hyperchemokinemia in the Pathogenesis of Influenza,Role of MAPK Signaling in Inhibiting the Pathogenesis of Influenza,Role of Pattern Recognition Receptors in Recognition of Bacteria and Viruses,Role of PKR in Interferon Inductio…
hsa-miR-143-3p	miR-143-3p (and other miRNAs w/seed GAGAUGA)	TargetScan Human	Moderate (predicted)	EIF2AK3	Apelin Pancreas Signaling Pathway,Autophagy,Coronavirus Pathogenesis Pathway,EIF2 Signaling,Endoplasmic Reticulum Stress Pathway,Ferroptosis Signaling Pathway,Insulin Secretion Signaling Pathway,NAD Signaling Pathway,NRF2-mediated Oxidative Stress Response,Unfolded protein response,Xenobiotic Metabolism General Signaling Pathway,Xenobiotic Metabolism Signaling
hsa-miR-143-3p	miR-143-3p (and other miRNAs w/seed GAGAUGA)	TargetScan Human	Moderate (predicted)	ELAC1
hsa-miR-143-3p	miR-143-3p (and other miRNAs w/seed GAGAUGA)	TargetScan Human	Moderate (predicted)	ELF5	ERK/MAPK Signaling,HER-2 Signaling in Breast Cancer,HGF Signaling,MSP-RON Signaling In Cancer Cells Pathway,Senescence Pathway,Telomerase Signaling
hsa-miR-143-3p	miR-143-3p (and other miRNAs w/seed GAGAUGA)	TargetScan Human	High (predicted)	ELMOD1
hsa-miR-143-3p	miR-143-3p (and other miRNAs w/seed GAGAUGA)	TargetScan Human	Moderate (predicted)	EME1
hsa-miR-143-3p	miR-143-3p (and other miRNAs w/seed GAGAUGA)	TargetScan Human	Moderate (predicted)	ENDOV
hsa-miR-143-3p	miR-143-3p (and other miRNAs w/seed GAGAUGA)	TargetScan Human	Moderate (predicted)	EPC1
hsa-miR-143-3p	miR-143-3p (and other miRNAs w/seed GAGAUGA)	TargetScan Human	Moderate (predicted)	EPM2AIP1
hsa-miR-143-3p	miR-143-3p (and other miRNAs w/seed GAGAUGA)	TargetScan Human	Moderate (predicted)	ERICH4
hsa-miR-143-3p	miR-143-3p (and other miRNAs w/seed GAGAUGA)	TargetScan Human	Moderate (predicted)	EVX2
hsa-miR-143-3p	miR-143-3p (and other miRNAs w/seed GAGAUGA)	TargetScan Human	Moderate (predicted)	EXOSC10	Inhibition of ARE-Mediated mRNA Degradation Pathway
hsa-miR-143-3p	miR-143-3p (and other miRNAs w/seed GAGAUGA)	TargetScan Human	Moderate (predicted)	EYA2	G-Protein Coupled Receptor Signaling,Protein Kinase A Signaling
hsa-miR-143-3p	miR-143-3p (and other miRNAs w/seed GAGAUGA)	TargetScan Human	Moderate (predicted)	FADS6	Oleate Biosynthesis II (Animals)
hsa-miR-143-3p	miR-143-3p (and other miRNAs w/seed GAGAUGA)	TargetScan Human	Moderate (predicted)	FAM111A
hsa-miR-143-3p	miR-143-3p (and other miRNAs w/seed GAGAUGA)	TargetScan Human	Moderate (predicted)	FAM153CP
hsa-miR-143-3p	miR-143-3p (and other miRNAs w/seed GAGAUGA)	TargetScan Human	Moderate (predicted)	FAM163A
hsa-miR-143-3p	miR-143-3p (and other miRNAs w/seed GAGAUGA)	TargetScan Human	Moderate (predicted)	FAM168A
hsa-miR-143-3p	miR-143-3p (and other miRNAs w/seed GAGAUGA)	TargetScan Human	High (predicted)	FAM200A
hsa-miR-143-3p	miR-143-3p (and other miRNAs w/seed GAGAUGA)	TargetScan Human	Moderate (predicted)	FAM217A
hsa-miR-143-3p	miR-143-3p (and other miRNAs w/seed GAGAUGA)	TargetScan Human	Moderate (predicted)	FAM234B
hsa-miR-143-3p	miR-143-3p (and other miRNAs w/seed GAGAUGA)	TargetScan Human	Moderate (predicted)	FAM71F1
hsa-miR-143-3p	miR-143-3p (and other miRNAs w/seed GAGAUGA)	TargetScan Human	Moderate (predicted)	FAM83F
hsa-miR-143-3p	miR-143-3p (and other miRNAs w/seed GAGAUGA)	TargetScan Human	Moderate (predicted)	FAM91A1
hsa-miR-143-3p	miR-143-3p (and other miRNAs w/seed GAGAUGA)	TargetScan Human	Moderate (predicted)	FAR1
hsa-miR-143-3p	miR-143-3p (and other miRNAs w/seed GAGAUGA)	TargetScan Human	Moderate (predicted)	FGA	Acute Phase Response Signaling,Coagulation System,Extrinsic Prothrombin Activation Pathway,FXR/RXR Activation,GP6 Signaling Pathway,Intrinsic Prothrombin Activation Pathway,LXR/RXR Activation,Role of Tissue Factor in Cancer,TR/RXR Activation
hsa-miR-143-3p	miR-143-3p (and other miRNAs w/seed GAGAUGA)	TargetScan Human	High (predicted)	FHIT	Non-Small Cell Lung Cancer Signaling,Small Cell Lung Cancer Signaling
hsa-miR-143-3p	miR-143-3p (and other miRNAs w/seed GAGAUGA)	TargetScan Human	Moderate (predicted)	FLOT1	Caveolar-mediated Endocytosis Signaling
hsa-miR-143-3p	miR-143-3p (and other miRNAs w/seed GAGAUGA)	TargetScan Human	Moderate (predicted)	FMO4	LPS/IL-1 Mediated Inhibition of RXR Function,Nicotine Degradation II,Xenobiotic Metabolism CAR Signaling Pathway,Xenobiotic Metabolism Signaling
hsa-miR-143-3p	miR-143-3p (and other miRNAs w/seed GAGAUGA)	miRecords	Experimentally Observed	FNDC3B
hsa-miR-143-3p	miR-143-3p (and other miRNAs w/seed GAGAUGA)	TargetScan Human	High (predicted)	FOSL2
hsa-miR-143-3p	miR-143-3p (and other miRNAs w/seed GAGAUGA)	TargetScan Human	Moderate (predicted)	FOXD4L3/FOXD4L6
hsa-miR-143-3p	miR-143-3p (and other miRNAs w/seed GAGAUGA)	TargetScan Human	Moderate (predicted)	FST	BMP signaling pathway
hsa-miR-143-3p	miR-143-3p (and other miRNAs w/seed GAGAUGA)	TargetScan Human	High (predicted)	FTSJ1	Cysteine Biosynthesis III (mammalia),Methionine Degradation I (to Homocysteine),Superpathway of Methionine Degradation
hsa-miR-143-3p	miR-143-3p (and other miRNAs w/seed GAGAUGA)	TargetScan Human	Moderate (predicted)	FUT11
hsa-miR-143-3p	miR-143-3p (and other miRNAs w/seed GAGAUGA)	TargetScan Human	Moderate (predicted)	FUT4
hsa-miR-143-3p	miR-143-3p (and other miRNAs w/seed GAGAUGA)	TargetScan Human	Moderate (predicted)	FUT9
hsa-miR-143-3p	miR-143-3p (and other miRNAs w/seed GAGAUGA)	TargetScan Human	High (predicted)	FXYD3
hsa-miR-143-3p	miR-143-3p (and other miRNAs w/seed GAGAUGA)	TargetScan Human	Moderate (predicted)	GABRA4	GABA Receptor Signaling,Gustation Pathway,Neuroinflammation Signaling Pathway,Neurovascular Coupling Signaling Pathway
hsa-miR-143-3p	miR-143-3p (and other miRNAs w/seed GAGAUGA)	TargetScan Human	Moderate (predicted)	GABRR2	GABA Receptor Signaling,Gustation Pathway,Neuroinflammation Signaling Pathway,Neurovascular Coupling Signaling Pathway
hsa-miR-143-3p	miR-143-3p (and other miRNAs w/seed GAGAUGA)	TargetScan Human	High (predicted)	GAD2	GABA Receptor Signaling,Glutamate Degradation III (via 4-aminobutyrate),Glutamate Dependent Acid Resistance,Neuroinflammation Signaling Pathway,Type I Diabetes Mellitus Signaling
hsa-miR-143-3p	miR-143-3p (and other miRNAs w/seed GAGAUGA)	TargetScan Human	Moderate (predicted)	GALC
hsa-miR-143-3p	miR-143-3p (and other miRNAs w/seed GAGAUGA)	TargetScan Human	Moderate (predicted)	GAPT
hsa-miR-143-3p	miR-143-3p (and other miRNAs w/seed GAGAUGA)	TargetScan Human	Moderate (predicted)	GATD1
hsa-miR-143-3p	miR-143-3p (and other miRNAs w/seed GAGAUGA)	TargetScan Human	High (predicted)	GATM	Glycine Degradation (Creatine Biosynthesis)
hsa-miR-143-3p	miR-143-3p (and other miRNAs w/seed GAGAUGA)	TargetScan Human	Moderate (predicted)	GCNT1
hsa-miR-143-3p	miR-143-3p (and other miRNAs w/seed GAGAUGA)	TargetScan Human	Moderate (predicted)	GDAP2
hsa-miR-143-3p	miR-143-3p (and other miRNAs w/seed GAGAUGA)	TargetScan Human	Moderate (predicted)	GDF10
hsa-miR-143-3p	miR-143-3p (and other miRNAs w/seed GAGAUGA)	TargetScan Human	Moderate (predicted)	GIGYF2
hsa-miR-143-3p	miR-143-3p (and other miRNAs w/seed GAGAUGA)	TargetScan Human	Moderate (predicted)	GLI3	Axonal Guidance Signaling,Basal Cell Carcinoma Signaling,Corticotropin Releasing Hormone Signaling,Hepatic Fibrosis Signaling Pathway,Osteoarthritis Pathway,Protein Kinase A Signaling,Regulation Of The Epithelial Mesenchymal Transition In Development Pathway,Sonic Hedgehog Signaling
hsa-miR-143-3p	miR-143-3p (and other miRNAs w/seed GAGAUGA)	TargetScan Human	Moderate (predicted)	GLIPR2
hsa-miR-143-3p	miR-143-3p (and other miRNAs w/seed GAGAUGA)	TargetScan Human	Moderate (predicted)	GLYATL2
hsa-miR-143-3p	miR-143-3p (and other miRNAs w/seed GAGAUGA)	TargetScan Human	Moderate (predicted)	GMEB1
hsa-miR-143-3p	miR-143-3p (and other miRNAs w/seed GAGAUGA)	TargetScan Human	Moderate (predicted)	GMFB
hsa-miR-143-3p	miR-143-3p (and other miRNAs w/seed GAGAUGA)	TargetScan Human	Moderate (predicted)	GMNC
hsa-miR-143-3p	miR-143-3p (and other miRNAs w/seed GAGAUGA)	TargetScan Human	Moderate (predicted)	GMPS	Purine Nucleotides De Novo Biosynthesis II
hsa-miR-143-3p	miR-143-3p (and other miRNAs w/seed GAGAUGA)	TargetScan Human	Moderate (predicted)	GNB5	AMPK Signaling,Androgen Signaling,Antiproliferative Role of Somatostatin Receptor 2,Apelin Endothelial Signaling Pathway,Apelin Muscle Signaling Pathway,Axonal Guidance Signaling,Breast Cancer Regulation by Stathmin1,Cardiac Hypertrophy Signaling,Cardiac Hypertrophy Signaling (Enhanced),Cardiac Î²-adrenergic Signaling,CCR3 Signaling in Eosinophils,CCR5 Signaling in Macrophages,Circadian Rhythm Si…
hsa-miR-143-3p	miR-143-3p (and other miRNAs w/seed GAGAUGA)	TargetScan Human	Moderate (predicted)	GNG12	Actin Cytoskeleton Signaling,AMPK Signaling,Androgen Signaling,Antiproliferative Role of Somatostatin Receptor 2,Apelin Endothelial Signaling Pathway,Apelin Muscle Signaling Pathway,Axonal Guidance Signaling,Breast Cancer Regulation by Stathmin1,Cardiac Hypertrophy Signaling,Cardiac Hypertrophy Signaling (Enhanced),Cardiac Î²-adrenergic Signaling,CCR3 Signaling in Eosinophils,CCR5 Signaling in Ma…
hsa-miR-143-3p	miR-143-3p (and other miRNAs w/seed GAGAUGA)	TargetScan Human	Moderate (predicted)	GNG7	AMPK Signaling,Androgen Signaling,Antiproliferative Role of Somatostatin Receptor 2,Apelin Endothelial Signaling Pathway,Apelin Muscle Signaling Pathway,Axonal Guidance Signaling,Breast Cancer Regulation by Stathmin1,Cardiac Hypertrophy Signaling,Cardiac Hypertrophy Signaling (Enhanced),Cardiac Î²-adrenergic Signaling,CCR3 Signaling in Eosinophils,CCR5 Signaling in Macrophages,Circadian Rhythm Si…
hsa-miR-143-3p	miR-143-3p (and other miRNAs w/seed GAGAUGA)	TargetScan Human	High (predicted)	GNL3	Cell Cycle: G1/S Checkpoint Regulation,p53 Signaling
hsa-miR-143-3p	miR-143-3p (and other miRNAs w/seed GAGAUGA)	TargetScan Human	Moderate (predicted)	GOLM1
hsa-miR-143-3p	miR-143-3p (and other miRNAs w/seed GAGAUGA)	TargetScan Human	Moderate (predicted)	GPR15	Breast Cancer Regulation by Stathmin1,CREB Signaling in Neurons,G-Protein Coupled Receptor Signaling,Phagosome Formation
hsa-miR-143-3p	miR-143-3p (and other miRNAs w/seed GAGAUGA)	TargetScan Human	Moderate (predicted)	GPR180	Breast Cancer Regulation by Stathmin1,CREB Signaling in Neurons,G-Protein Coupled Receptor Signaling,Phagosome Formation
hsa-miR-143-3p	miR-143-3p (and other miRNAs w/seed GAGAUGA)	TargetScan Human	High (predicted)	GPR83	Breast Cancer Regulation by Stathmin1,CREB Signaling in Neurons,G-Protein Coupled Receptor Signaling,Phagosome Formation
hsa-miR-143-3p	miR-143-3p (and other miRNAs w/seed GAGAUGA)	TargetScan Human	Moderate (predicted)	GPRC5A	Breast Cancer Regulation by Stathmin1,CREB Signaling in Neurons,G-Protein Coupled Receptor Signaling,Phagosome Formation
hsa-miR-143-3p	miR-143-3p (and other miRNAs w/seed GAGAUGA)	TargetScan Human	Moderate (predicted)	GPSM3
hsa-miR-143-3p	miR-143-3p (and other miRNAs w/seed GAGAUGA)	TargetScan Human	Moderate (predicted)	GRHL2
hsa-miR-143-3p	miR-143-3p (and other miRNAs w/seed GAGAUGA)	TargetScan Human	High (predicted)	GRIN2B	Amyotrophic Lateral Sclerosis Signaling,Calcium Signaling,Circadian Rhythm Signaling,CREB Signaling in Neurons,Dopamine-DARPP32 Feedback in cAMP Signaling,Endocannabinoid Neuronal Synapse Pathway,Ephrin Receptor Signaling,Glutamate Receptor Signaling,Huntington's Disease Signaling,Neuroinflammation Signaling Pathway,Neuropathic Pain Signaling In Dorsal Horn Neurons,Neurovascular Coupling Signalin…
hsa-miR-143-3p	miR-143-3p (and other miRNAs w/seed GAGAUGA)	TargetScan Human	Moderate (predicted)	GSG1
hsa-miR-143-3p	miR-143-3p (and other miRNAs w/seed GAGAUGA)	TargetScan Human	Moderate (predicted)	GSTA4	Aryl Hydrocarbon Receptor Signaling,Glutathione-mediated Detoxification,LPS/IL-1 Mediated Inhibition of RXR Function,NRF2-mediated Oxidative Stress Response,Xenobiotic Metabolism AHR Signaling Pathway,Xenobiotic Metabolism CAR Signaling Pathway,Xenobiotic Metabolism General Signaling Pathway,Xenobiotic Metabolism PXR Signaling Pathway,Xenobiotic Metabolism Signaling
hsa-miR-143-3p	miR-143-3p (and other miRNAs w/seed GAGAUGA)	TargetScan Human	Moderate (predicted)	GXYLT1
hsa-miR-143-3p	miR-143-3p (and other miRNAs w/seed GAGAUGA)	TargetScan Human	Moderate (predicted)	GZMK	Neuroprotective Role of THOP1 in Alzheimer's Disease
hsa-miR-143-3p	miR-143-3p (and other miRNAs w/seed GAGAUGA)	TargetScan Human	Moderate (predicted)	H2BW1
hsa-miR-143-3p	miR-143-3p (and other miRNAs w/seed GAGAUGA)	TargetScan Human	Moderate (predicted)	H2BW2	14-3-3-mediated Signaling,Adrenomedullin signaling pathway,Apelin Liver Signaling Pathway,Autophagy,B Cell Receptor Signaling,Cardiac Hypertrophy Signaling (Enhanced),Circadian Rhythm Signaling,Coronavirus Replication Pathway,Docosahexaenoic Acid (DHA) Signaling,ERB2-ERBB3 Signaling,Estrogen Receptor Signaling,GP6 Signaling Pathway,HER-2 Signaling in Breast Cancer,Human Embryonic Stem Cell Plurip…
hsa-miR-143-3p	miR-143-3p (and other miRNAs w/seed GAGAUGA)	TargetScan Human	Moderate (predicted)	H4C5
hsa-miR-143-3p	miR-143-3p (and other miRNAs w/seed GAGAUGA)	TargetScan Human	Moderate (predicted)	H4C8	DNA Methylation and Transcriptional Repression Signaling,NER (Nucleotide Excision Repair, Enhanced Pathway),Transcriptional Regulatory Network in Embryonic Stem Cells
hsa-miR-143-3p	miR-143-3p (and other miRNAs w/seed GAGAUGA)	TargetScan Human	Moderate (predicted)	HAPLN4
hsa-miR-143-3p	miR-143-3p (and other miRNAs w/seed GAGAUGA)	TargetScan Human	Moderate (predicted)	HECA
hsa-miR-143-3p	miR-143-3p (and other miRNAs w/seed GAGAUGA)	TargetScan Human	Moderate (predicted)	HFE	Iron homeostasis signaling pathway
hsa-miR-143-3p	miR-143-3p (and other miRNAs w/seed GAGAUGA)	TargetScan Human	Moderate (predicted)	HHAT	Molecular Mechanisms of Cancer,Protein Kinase A Signaling
hsa-miR-143-3p	miR-143-3p (and other miRNAs w/seed GAGAUGA)	TargetScan Human	Moderate (predicted)	HHLA2
hsa-miR-143-3p	miR-143-3p (and other miRNAs w/seed GAGAUGA)	TargetScan Human	Moderate (predicted)	HILPDA
hsa-miR-143-3p	miR-143-3p (and other miRNAs w/seed GAGAUGA)	TargetScan Human	Moderate (predicted)	HIPK2	Cell Cycle: G2/M DNA Damage Checkpoint Regulation,Molecular Mechanisms of Cancer,p53 Signaling,Senescence Pathway
hsa-miR-143-3p	miR-143-3p (and other miRNAs w/seed GAGAUGA)	TargetScan Human	High (predicted)	HLA-DOA	Allograft Rejection Signaling,Altered T Cell and B Cell Signaling in Rheumatoid Arthritis,Antigen Presentation Pathway,Autoimmune Thyroid Disease Signaling,B Cell Development,Calcium-induced T Lymphocyte Apoptosis,CD28 Signaling in T Helper Cells,CDC42 Signaling,Dendritic Cell Maturation,Glucocorticoid Receptor Signaling,Graft-versus-Host Disease Signaling,ICOS-ICOSL Signaling in T Helper Cells,I…
hsa-miR-143-3p	miR-143-3p (and other miRNAs w/seed GAGAUGA)	TargetScan Human	Moderate (predicted)	HLA-DPB1	Allograft Rejection Signaling,Altered T Cell and B Cell Signaling in Rheumatoid Arthritis,Antigen Presentation Pathway,Autoimmune Thyroid Disease Signaling,B Cell Development,Calcium-induced T Lymphocyte Apoptosis,CD28 Signaling in T Helper Cells,CDC42 Signaling,Dendritic Cell Maturation,Glucocorticoid Receptor Signaling,Graft-versus-Host Disease Signaling,ICOS-ICOSL Signaling in T Helper Cells,I…
hsa-miR-143-3p	miR-143-3p (and other miRNAs w/seed GAGAUGA)	TargetScan Human	Moderate (predicted)	HLA-DQA2	Allograft Rejection Signaling,Altered T Cell and B Cell Signaling in Rheumatoid Arthritis,Antigen Presentation Pathway,Autoimmune Thyroid Disease Signaling,B Cell Development,Calcium-induced T Lymphocyte Apoptosis,CD28 Signaling in T Helper Cells,CDC42 Signaling,Dendritic Cell Maturation,Glucocorticoid Receptor Signaling,Graft-versus-Host Disease Signaling,ICOS-ICOSL Signaling in T Helper Cells,I…
hsa-miR-143-3p	miR-143-3p (and other miRNAs w/seed GAGAUGA)	TargetScan Human	Moderate (predicted)	HNF4A	Acyl-CoA Hydrolysis,AMPK Signaling,FXR/RXR Activation,Hepatic Cholestasis,Maturity Onset Diabetes of Young (MODY) Signaling,PXR/RXR Activation,Stearate Biosynthesis I (Animals),TGF-Î² Signaling,Transcriptional Regulatory Network in Embryonic Stem Cells
hsa-miR-143-3p	miR-143-3p (and other miRNAs w/seed GAGAUGA)	TargetScan Human	Moderate (predicted)	HOGA1	4-hydroxyproline Degradation I
hsa-miR-143-3p	miR-143-3p (and other miRNAs w/seed GAGAUGA)	TargetScan Human	Moderate (predicted)	HOXA5
hsa-miR-143-3p	miR-143-3p (and other miRNAs w/seed GAGAUGA)	TargetScan Human	Moderate (predicted)	HRH4	Breast Cancer Regulation by Stathmin1,CREB Signaling in Neurons,G-Protein Coupled Receptor Signaling,Granulocyte Adhesion and Diapedesis,Phagosome Formation
hsa-miR-143-3p	miR-143-3p (and other miRNAs w/seed GAGAUGA)	TargetScan Human	Moderate (predicted)	HTR2B	Breast Cancer Regulation by Stathmin1,CREB Signaling in Neurons,G-Protein Coupled Receptor Signaling,Gap Junction Signaling,GÎ±q Signaling,Phagosome Formation,Serotonin Receptor Signaling
hsa-miR-143-3p	miR-143-3p (and other miRNAs w/seed GAGAUGA)	TargetScan Human	Moderate (predicted)	HTR3A	Calcium Signaling,Serotonin Receptor Signaling
hsa-miR-143-3p	miR-143-3p (and other miRNAs w/seed GAGAUGA)	TargetScan Human	Moderate (predicted)	HTR4	Breast Cancer Regulation by Stathmin1,cAMP-mediated signaling,CREB Signaling in Neurons,G-Protein Coupled Receptor Signaling,GÎ±s Signaling,Phagosome Formation,Serotonin Receptor Signaling
hsa-miR-143-3p	miR-143-3p (and other miRNAs w/seed GAGAUGA)	TargetScan Human	Moderate (predicted)	IAPP
hsa-miR-143-3p	miR-143-3p (and other miRNAs w/seed GAGAUGA)	TargetScan Human	High (predicted)	IFIT3	Interferon Signaling,Role of Hypercytokinemia/hyperchemokinemia in the Pathogenesis of Influenza,Systemic Lupus Erythematosus In B Cell Signaling Pathway
hsa-miR-143-3p	miR-143-3p (and other miRNAs w/seed GAGAUGA)	TargetScan Human	High (predicted)	IFNA14	Activation of IRF by Cytosolic Pattern Recognition Receptors,Coronavirus Pathogenesis Pathway,Glucocorticoid Receptor Signaling,IL-12 Signaling and Production in Macrophages,Necroptosis Signaling Pathway,Neuroinflammation Signaling Pathway,Retinoic acid Mediated Apoptosis Signaling,Role of Cytokines in Mediating Communication between Immune Cells,Role of Hypercytokinemia/hyperchemokinemia in the …
hsa-miR-143-3p	miR-143-3p (and other miRNAs w/seed GAGAUGA)	TargetScan Human	High (predicted)	IFNA16	Activation of IRF by Cytosolic Pattern Recognition Receptors,Glucocorticoid Receptor Signaling,IL-12 Signaling and Production in Macrophages,Neuroinflammation Signaling Pathway,Retinoic acid Mediated Apoptosis Signaling,Role of Cytokines in Mediating Communication between Immune Cells,Role of Hypercytokinemia/hyperchemokinemia in the Pathogenesis of Influenza,Role of Lipids/Lipid Rafts in the Pat…
hsa-miR-143-3p	miR-143-3p (and other miRNAs w/seed GAGAUGA)	TargetScan Human	High (predicted)	IFNA7	Activation of IRF by Cytosolic Pattern Recognition Receptors,Glucocorticoid Receptor Signaling,IL-12 Signaling and Production in Macrophages,Neuroinflammation Signaling Pathway,Retinoic acid Mediated Apoptosis Signaling,Role of Cytokines in Mediating Communication between Immune Cells,Role of Hypercytokinemia/hyperchemokinemia in the Pathogenesis of Influenza,Role of Lipids/Lipid Rafts in the Pat…
hsa-miR-143-3p	miR-143-3p (and other miRNAs w/seed GAGAUGA)	TargetScan Human	Moderate (predicted)	IFT22
hsa-miR-143-3p	miR-143-3p (and other miRNAs w/seed GAGAUGA)	TargetScan Human	Moderate (predicted)	IGFBP3	Growth Hormone Signaling,Hepatic Fibrosis / Hepatic Stellate Cell Activation,IGF-1 Signaling,RAR Activation,VDR/RXR Activation
hsa-miR-143-3p	miR-143-3p (and other miRNAs w/seed GAGAUGA)	Ingenuity Expert Findings,TargetScan Human	Experimentally Observed,High (predicted)	IGFBP5	Hepatic Fibrosis / Hepatic Stellate Cell Activation,IGF-1 Signaling,VDR/RXR Activation
hsa-miR-143-3p	miR-143-3p (and other miRNAs w/seed GAGAUGA)	TargetScan Human	High (predicted)	IGFL1
hsa-miR-143-3p	miR-143-3p (and other miRNAs w/seed GAGAUGA)	TargetScan Human	Moderate (predicted)	IGFL2
hsa-miR-143-3p	miR-143-3p (and other miRNAs w/seed GAGAUGA)	TargetScan Human	Moderate (predicted)	IL10RB	Cardiac Hypertrophy Signaling (Enhanced),Glucocorticoid Receptor Signaling,IL-10 Signaling,IL-22 Signaling,PI3K/AKT Signaling,STAT3 Pathway,T Cell Exhaustion Signaling Pathway,T Helper Cell Differentiation,Th1 and Th2 Activation Pathway,Th1 Pathway
hsa-miR-143-3p	miR-143-3p (and other miRNAs w/seed GAGAUGA)	TargetScan Human	High (predicted)	IL18	Acute Phase Response Signaling,Adrenomedullin signaling pathway,Agranulocyte Adhesion and Diapedesis,Airway Pathology in Chronic Obstructive Pulmonary Disease,Altered T Cell and B Cell Signaling in Rheumatoid Arthritis,Atherosclerosis Signaling,Cardiac Hypertrophy Signaling (Enhanced),Cholecystokinin/Gastrin-mediated Signaling,Communication between Innate and Adaptive Immune Cells,Crosstalk betwe…
hsa-miR-143-3p	miR-143-3p (and other miRNAs w/seed GAGAUGA)	TargetScan Human	Moderate (predicted)	IL2RA	Cardiac Hypertrophy Signaling (Enhanced),Glucocorticoid Receptor Signaling,ICOS-ICOSL Signaling in T Helper Cells,IL-2 Signaling,PD-1, PD-L1 cancer immunotherapy pathway,PI3K/AKT Signaling,Role of JAK1 and JAK3 in Î³c Cytokine Signaling,STAT3 Pathway,T Helper Cell Differentiation,Telomerase Signaling,Th1 and Th2 Activation Pathway,Th2 Pathway
hsa-miR-143-3p	miR-143-3p (and other miRNAs w/seed GAGAUGA)	TargetScan Human	High (predicted)	IL36G	Acute Phase Response Signaling,Adrenomedullin signaling pathway,Agranulocyte Adhesion and Diapedesis,Airway Pathology in Chronic Obstructive Pulmonary Disease,Altered T Cell and B Cell Signaling in Rheumatoid Arthritis,Atherosclerosis Signaling,Cardiac Hypertrophy Signaling (Enhanced),Cholecystokinin/Gastrin-mediated Signaling,Communication between Innate and Adaptive Immune Cells,Dendritic Cell …
hsa-miR-143-3p	miR-143-3p (and other miRNAs w/seed GAGAUGA)	TargetScan Human	Moderate (predicted)	IMPG1
hsa-miR-143-3p	miR-143-3p (and other miRNAs w/seed GAGAUGA)	TargetScan Human	High (predicted)	INO80D
hsa-miR-143-3p	miR-143-3p (and other miRNAs w/seed GAGAUGA)	TargetScan Human	Moderate (predicted)	INPP5K	1D-myo-inositol Hexakisphosphate Biosynthesis II (Mammalian),3-phosphoinositide Degradation,B Cell Receptor Signaling,D-myo-inositol (1,3,4)-trisphosphate Biosynthesis,D-myo-inositol (1,4,5)-trisphosphate Degradation,Fc Epsilon RI Signaling,IL-4 Signaling,Insulin Receptor Signaling,PDGF Signaling,PI3K/AKT Signaling,PTEN Signaling,Superpathway of D-myo-inositol (1,4,5)-trisphosphate Metabolism,Sup…
hsa-miR-143-3p	miR-143-3p (and other miRNAs w/seed GAGAUGA)	TargetScan Human	Moderate (predicted)	INSL4
hsa-miR-143-3p	miR-143-3p (and other miRNAs w/seed GAGAUGA)	TargetScan Human	Moderate (predicted)	INSYN2A
hsa-miR-143-3p	miR-143-3p (and other miRNAs w/seed GAGAUGA)	TargetScan Human	Moderate (predicted)	IPCEF1
hsa-miR-143-3p	miR-143-3p (and other miRNAs w/seed GAGAUGA)	TargetScan Human	Moderate (predicted)	IRS4	ILK Signaling,Insulin Receptor Signaling,PI3K Signaling in B Lymphocytes,Role of JAK1 and JAK3 in Î³c Cytokine Signaling,Role of JAK2 in Hormone-like Cytokine Signaling,Type II Diabetes Mellitus Signaling
hsa-miR-143-3p	miR-143-3p (and other miRNAs w/seed GAGAUGA)	TargetScan Human	Moderate (predicted)	IRX6
hsa-miR-143-3p	miR-143-3p (and other miRNAs w/seed GAGAUGA)	TargetScan Human	Moderate (predicted)	ITGA6	Actin Cytoskeleton Signaling,Actin Nucleation by ARP-WASP Complex,Agranulocyte Adhesion and Diapedesis,Axonal Guidance Signaling,Cardiac Hypertrophy Signaling (Enhanced),Caveolar-mediated Endocytosis Signaling,CDC42 Signaling,CDK5 Signaling,Ephrin Receptor Signaling,ERK/MAPK Signaling,FAK Signaling,Germ Cell-Sertoli Cell Junction Signaling,Hepatic Fibrosis Signaling Pathway,HGF Signaling,Integrin…
hsa-miR-143-3p	miR-143-3p (and other miRNAs w/seed GAGAUGA)	TargetScan Human	High (predicted)	ITM2B
hsa-miR-143-3p	miR-143-3p (and other miRNAs w/seed GAGAUGA)	TargetScan Human	Moderate (predicted)	JAGN1
hsa-miR-143-3p	miR-143-3p (and other miRNAs w/seed GAGAUGA)	TargetScan Human	Moderate (predicted)	JAML
hsa-miR-143-3p	miR-143-3p (and other miRNAs w/seed GAGAUGA)	TargetScan Human	Moderate (predicted)	JOSD1
hsa-miR-143-3p	miR-143-3p (and other miRNAs w/seed GAGAUGA)	TargetScan Human	Moderate (predicted)	KANK4
hsa-miR-143-3p	miR-143-3p (and other miRNAs w/seed GAGAUGA)	TargetScan Human	Moderate (predicted)	KANSL2
hsa-miR-143-3p	miR-143-3p (and other miRNAs w/seed GAGAUGA)	TargetScan Human	Moderate (predicted)	KCNB1	Insulin Secretion Signaling Pathway
hsa-miR-143-3p	miR-143-3p (and other miRNAs w/seed GAGAUGA)	TargetScan Human	Moderate (predicted)	KCND1
hsa-miR-143-3p	miR-143-3p (and other miRNAs w/seed GAGAUGA)	TargetScan Human	Moderate (predicted)	KCNK10
hsa-miR-143-3p	miR-143-3p (and other miRNAs w/seed GAGAUGA)	TargetScan Human	Moderate (predicted)	KCNMB1	Aldosterone Signaling in Epithelial Cells,Neurovascular Coupling Signaling Pathway,Prolactin Signaling
hsa-miR-143-3p	miR-143-3p (and other miRNAs w/seed GAGAUGA)	TargetScan Human	Moderate (predicted)	KCNN3	Adrenomedullin signaling pathway,Cellular Effects of Sildenafil (Viagra),G-Protein Coupled Receptor Signaling,GABA Receptor Signaling,Gustation Pathway,Neuropathic Pain Signaling In Dorsal Horn Neurons,Neurovascular Coupling Signaling Pathway
hsa-miR-143-3p	miR-143-3p (and other miRNAs w/seed GAGAUGA)	TargetScan Human	Moderate (predicted)	KCNS2
hsa-miR-143-3p	miR-143-3p (and other miRNAs w/seed GAGAUGA)	TargetScan Human	Moderate (predicted)	KCNU1	Aldosterone Signaling in Epithelial Cells,Prolactin Signaling
hsa-miR-143-3p	miR-143-3p (and other miRNAs w/seed GAGAUGA)	TargetScan Human	Moderate (predicted)	KIAA0040
hsa-miR-143-3p	miR-143-3p (and other miRNAs w/seed GAGAUGA)	TargetScan Human	Moderate (predicted)	KIAA1143
hsa-miR-143-3p	miR-143-3p (and other miRNAs w/seed GAGAUGA)	TargetScan Human	Moderate (predicted)	KIF3B
hsa-miR-143-3p	miR-143-3p (and other miRNAs w/seed GAGAUGA)	TargetScan Human	Moderate (predicted)	KLF12
hsa-miR-143-3p	miR-143-3p (and other miRNAs w/seed GAGAUGA)	TargetScan Human	Moderate (predicted)	KLHDC10
hsa-miR-143-3p	miR-143-3p (and other miRNAs w/seed GAGAUGA)	TargetScan Human	Moderate (predicted)	KLHL8
hsa-miR-143-3p	miR-143-3p (and other miRNAs w/seed GAGAUGA)	TargetScan Human	Moderate (predicted)	KLK10	Intrinsic Prothrombin Activation Pathway,MSP-RON Signaling In Cancer Cells Pathway,MSP-RON Signaling In Macrophages Pathway,MSP-RON Signaling Pathway,Neuroprotective Role of THOP1 in Alzheimer's Disease,SPINK1 Pancreatic Cancer Pathway
hsa-miR-143-3p	miR-143-3p (and other miRNAs w/seed GAGAUGA)	TargetScan Human	Moderate (predicted)	KLK5	Intrinsic Prothrombin Activation Pathway,MSP-RON Signaling In Cancer Cells Pathway,MSP-RON Signaling In Macrophages Pathway,MSP-RON Signaling Pathway,Neuroprotective Role of THOP1 in Alzheimer's Disease,SPINK1 Pancreatic Cancer Pathway
hsa-miR-143-3p	miR-143-3p (and other miRNAs w/seed GAGAUGA)	TargetScan Human	Moderate (predicted)	KPNA6	RAN Signaling,Role of NFAT in Regulation of the Immune Response
hsa-miR-143-3p	miR-143-3p (and other miRNAs w/seed GAGAUGA)	Ingenuity Expert Findings,TargetScan Human,miRecords	Experimentally Observed,Moderate (predicted)	KRAS	14-3-3-mediated Signaling,Actin Cytoskeleton Signaling,Actin Nucleation by ARP-WASP Complex,Acute Myeloid Leukemia Signaling,Acute Phase Response Signaling,Adrenomedullin signaling pathway,Agrin Interactions at Neuromuscular Junction,Aldosterone Signaling in Epithelial Cells,Angiopoietin Signaling,Antiproliferative Role of Somatostatin Receptor 2,Apelin Endothelial Signaling Pathway,Apoptosis Sig…
hsa-miR-143-3p	miR-143-3p (and other miRNAs w/seed GAGAUGA)	TargetScan Human	Moderate (predicted)	KRT80	Glucocorticoid Receptor Signaling
hsa-miR-143-3p	miR-143-3p (and other miRNAs w/seed GAGAUGA)	TargetScan Human	High (predicted)	KRTAP1-1
hsa-miR-143-3p	miR-143-3p (and other miRNAs w/seed GAGAUGA)	TargetScan Human	Moderate (predicted)	KRTAP10-3
hsa-miR-143-3p	miR-143-3p (and other miRNAs w/seed GAGAUGA)	TargetScan Human	High (predicted)	KRTAP19-3
hsa-miR-143-3p	miR-143-3p (and other miRNAs w/seed GAGAUGA)	TargetScan Human	Moderate (predicted)	KRTAP2-2
hsa-miR-143-3p	miR-143-3p (and other miRNAs w/seed GAGAUGA)	TargetScan Human	Moderate (predicted)	KRTAP20-2
hsa-miR-143-3p	miR-143-3p (and other miRNAs w/seed GAGAUGA)	TargetScan Human	Moderate (predicted)	KRTAP4-6
hsa-miR-143-3p	miR-143-3p (and other miRNAs w/seed GAGAUGA)	TargetScan Human	High (predicted)	KRTAP9-2
hsa-miR-143-3p	miR-143-3p (and other miRNAs w/seed GAGAUGA)	TargetScan Human	High (predicted)	KRTAP9-6
hsa-miR-143-3p	miR-143-3p (and other miRNAs w/seed GAGAUGA)	TargetScan Human	High (predicted)	KRTAP9-7
hsa-miR-143-3p	miR-143-3p (and other miRNAs w/seed GAGAUGA)	TargetScan Human	High (predicted)	KRTAP9-8
hsa-miR-143-3p	miR-143-3p (and other miRNAs w/seed GAGAUGA)	TargetScan Human	Moderate (predicted)	LARP4
hsa-miR-143-3p	miR-143-3p (and other miRNAs w/seed GAGAUGA)	TargetScan Human	High (predicted)	LAT2	TREM1 Signaling
hsa-miR-143-3p	miR-143-3p (and other miRNAs w/seed GAGAUGA)	TargetScan Human	Moderate (predicted)	LBH
hsa-miR-143-3p	miR-143-3p (and other miRNAs w/seed GAGAUGA)	TargetScan Human	Moderate (predicted)	LDLRAD3
hsa-miR-143-3p	miR-143-3p (and other miRNAs w/seed GAGAUGA)	TargetScan Human	Moderate (predicted)	LECT2
hsa-miR-143-3p	miR-143-3p (and other miRNAs w/seed GAGAUGA)	TargetScan Human	Moderate (predicted)	LENEP
hsa-miR-143-3p	miR-143-3p (and other miRNAs w/seed GAGAUGA)	TargetScan Human	Moderate (predicted)	LEPROT
hsa-miR-143-3p	miR-143-3p (and other miRNAs w/seed GAGAUGA)	TargetScan Human	Moderate (predicted)	LHFPL5
hsa-miR-143-3p	miR-143-3p (and other miRNAs w/seed GAGAUGA)	TargetScan Human	Moderate (predicted)	LHX3
hsa-miR-143-3p	miR-143-3p (and other miRNAs w/seed GAGAUGA)	TargetScan Human	Moderate (predicted)	LILRB4	Systemic Lupus Erythematosus In B Cell Signaling Pathway
hsa-miR-143-3p	miR-143-3p (and other miRNAs w/seed GAGAUGA)	TargetScan Human	Moderate (predicted)	LIMK1	Actin Cytoskeleton Signaling,Axonal Guidance Signaling,CCR3 Signaling in Eosinophils,CDC42 Signaling,Chemokine Signaling,Death Receptor Signaling,Ephrin A Signaling,Ephrin B Signaling,Ephrin Receptor Signaling,Epithelial Adherens Junction Signaling,Estrogen Receptor Signaling,Germ Cell-Sertoli Cell Junction Signaling,IL-8 Signaling,Natural Killer Cell Signaling,PAK Signaling,Phagosome Formation,P…
hsa-miR-143-3p	miR-143-3p (and other miRNAs w/seed GAGAUGA)	TargetScan Human	Moderate (predicted)	LINC00908
hsa-miR-143-3p	miR-143-3p (and other miRNAs w/seed GAGAUGA)	TargetScan Human	Moderate (predicted)	LINC01148
hsa-miR-143-3p	miR-143-3p (and other miRNAs w/seed GAGAUGA)	TargetScan Human	Moderate (predicted)	LINC01553
hsa-miR-143-3p	miR-143-3p (and other miRNAs w/seed GAGAUGA)	TargetScan Human	High (predicted)	LINC01560
hsa-miR-143-3p	miR-143-3p (and other miRNAs w/seed GAGAUGA)	TargetScan Human	Moderate (predicted)	LINC02108
hsa-miR-143-3p	miR-143-3p (and other miRNAs w/seed GAGAUGA)	TargetScan Human	Moderate (predicted)	LINC02790
hsa-miR-143-3p	miR-143-3p (and other miRNAs w/seed GAGAUGA)	TargetScan Human	Moderate (predicted)	LL22NC03-63E9.3
hsa-miR-143-3p	miR-143-3p (and other miRNAs w/seed GAGAUGA)	TargetScan Human	High (predicted)	LMO4
hsa-miR-143-3p	miR-143-3p (and other miRNAs w/seed GAGAUGA)	TargetScan Human	Moderate (predicted)	LNPK
hsa-miR-143-3p	miR-143-3p (and other miRNAs w/seed GAGAUGA)	TargetScan Human	Moderate (predicted)	LOC102724624
hsa-miR-143-3p	miR-143-3p (and other miRNAs w/seed GAGAUGA)	TargetScan Human	Moderate (predicted)	LOC105375787
hsa-miR-143-3p	miR-143-3p (and other miRNAs w/seed GAGAUGA)	TargetScan Human	Moderate (predicted)	LOC107984285
hsa-miR-143-3p	miR-143-3p (and other miRNAs w/seed GAGAUGA)	TargetScan Human	Moderate (predicted)	LOC389199
hsa-miR-143-3p	miR-143-3p (and other miRNAs w/seed GAGAUGA)	TargetScan Human	Moderate (predicted)	LOXL4
hsa-miR-143-3p	miR-143-3p (and other miRNAs w/seed GAGAUGA)	TargetScan Human	Moderate (predicted)	LRBA
hsa-miR-143-3p	miR-143-3p (and other miRNAs w/seed GAGAUGA)	TargetScan Human	Moderate (predicted)	LRIT3
hsa-miR-143-3p	miR-143-3p (and other miRNAs w/seed GAGAUGA)	TargetScan Human	Moderate (predicted)	LRP12
hsa-miR-143-3p	miR-143-3p (and other miRNAs w/seed GAGAUGA)	TargetScan Human	Moderate (predicted)	LRRC18
hsa-miR-143-3p	miR-143-3p (and other miRNAs w/seed GAGAUGA)	TargetScan Human	Moderate (predicted)	LRRC3B
hsa-miR-143-3p	miR-143-3p (and other miRNAs w/seed GAGAUGA)	TargetScan Human	High (predicted)	LRRC63
hsa-miR-143-3p	miR-143-3p (and other miRNAs w/seed GAGAUGA)	TargetScan Human	Moderate (predicted)	LRRC74B
hsa-miR-143-3p	miR-143-3p (and other miRNAs w/seed GAGAUGA)	TargetScan Human	Moderate (predicted)	LRRC8B	Gustation Pathway,Vitamin-C Transport
hsa-miR-143-3p	miR-143-3p (and other miRNAs w/seed GAGAUGA)	TargetScan Human	High (predicted)	LYSMD4
hsa-miR-143-3p	miR-143-3p (and other miRNAs w/seed GAGAUGA)	TargetScan Human	Moderate (predicted)	LYZ	Atherosclerosis Signaling,Clathrin-mediated Endocytosis Signaling,IL-12 Signaling and Production in Macrophages,LXR/RXR Activation,Production of Nitric Oxide and Reactive Oxygen Species in Macrophages
hsa-miR-143-3p	miR-143-3p (and other miRNAs w/seed GAGAUGA)	TargetScan Human	High (predicted)	M6PR	Phagosome Maturation,Tumoricidal Function of Hepatic Natural Killer Cells
hsa-miR-143-3p	miR-143-3p (and other miRNAs w/seed GAGAUGA)	TargetScan Human	Moderate (predicted)	MAB21L1
hsa-miR-143-3p	miR-143-3p (and other miRNAs w/seed GAGAUGA)	TargetScan Human	Moderate (predicted)	MAF	IL-12 Signaling and Production in Macrophages,NRF2-mediated Oxidative Stress Response,Th1 and Th2 Activation Pathway,Th2 Pathway,Xenobiotic Metabolism General Signaling Pathway,Xenobiotic Metabolism Signaling
hsa-miR-143-3p	miR-143-3p (and other miRNAs w/seed GAGAUGA)	TargetScan Human	Moderate (predicted)	MAJIN
hsa-miR-143-3p	miR-143-3p (and other miRNAs w/seed GAGAUGA)	TargetScan Human	Moderate (predicted)	MANEA
hsa-miR-143-3p	miR-143-3p (and other miRNAs w/seed GAGAUGA)	TargetScan Human	Moderate (predicted)	MAP3K7	Acute Phase Response Signaling,AMPK Signaling,B Cell Receptor Signaling,BMP signaling pathway,Cardiac Hypertrophy Signaling,Cardiac Hypertrophy Signaling (Enhanced),Cardiomyocyte Differentiation via BMP Receptors,CD27 Signaling in Lymphocytes,CD40 Signaling,Factors Promoting Cardiogenesis in Vertebrates,G-Protein Coupled Receptor Signaling,Germ Cell-Sertoli Cell Junction Signaling,Glucocorticoid …
hsa-miR-143-3p	miR-143-3p (and other miRNAs w/seed GAGAUGA)	TargetScan Human	Moderate (predicted)	MAP4K1	p38 MAPK Signaling,Reelin Signaling in Neurons,SAPK/JNK Signaling,TGF-Î² Signaling,WNT/Î²-catenin Signaling
hsa-miR-143-3p	miR-143-3p (and other miRNAs w/seed GAGAUGA)	TargetScan Human	Moderate (predicted)	MAPK1	14-3-3-mediated Signaling,4-1BB Signaling in T Lymphocytes,Actin Cytoskeleton Signaling,Acute Myeloid Leukemia Signaling,Acute Phase Response Signaling,Adrenomedullin signaling pathway,Agrin Interactions at Neuromuscular Junction,Aldosterone Signaling in Epithelial Cells,AMPK Signaling,Amyloid Processing,Androgen Signaling,Antioxidant Action of Vitamin C,Antiproliferative Role of Somatostatin Rec…
hsa-miR-143-3p	miR-143-3p (and other miRNAs w/seed GAGAUGA)	TarBase	Experimentally Observed	MAPK12	14-3-3-mediated Signaling,4-1BB Signaling in T Lymphocytes,Activation of IRF by Cytosolic Pattern Recognition Receptors,Acute Phase Response Signaling,Adrenomedullin signaling pathway,Agrin Interactions at Neuromuscular Junction,AMPK Signaling,Amyloid Processing,Antioxidant Action of Vitamin C,Apelin Adipocyte Signaling Pathway,Apelin Cardiomyocyte Signaling Pathway,Apelin Endothelial Signaling P…
hsa-miR-143-3p	miR-143-3p (and other miRNAs w/seed GAGAUGA)	TargetScan Human	Moderate (predicted)	MAPK3	14-3-3-mediated Signaling,4-1BB Signaling in T Lymphocytes,Actin Cytoskeleton Signaling,Acute Myeloid Leukemia Signaling,Acute Phase Response Signaling,Adrenomedullin signaling pathway,Agrin Interactions at Neuromuscular Junction,Aldosterone Signaling in Epithelial Cells,Amyloid Processing,Androgen Signaling,Antioxidant Action of Vitamin C,Antiproliferative Role of Somatostatin Receptor 2,Apelin …
hsa-miR-143-3p	miR-143-3p (and other miRNAs w/seed GAGAUGA)	Ingenuity Expert Findings,TarBase,TargetScan Human,miRecords	Experimentally Observed,Moderate (predicted)	MAPK7	Adrenomedullin signaling pathway,Apelin Adipocyte Signaling Pathway,Apelin Cardiomyocyte Signaling Pathway,Cardiac Hypertrophy Signaling (Enhanced),CDK5 Signaling,Cholecystokinin/Gastrin-mediated Signaling,Endocannabinoid Developing Neuron Pathway,Endocannabinoid Neuronal Synapse Pathway,Endothelin-1 Signaling,ERK5 Signaling,G-Protein Coupled Receptor Signaling,Gap Junction Signaling,GNRH Signali…
hsa-miR-143-3p	miR-143-3p (and other miRNAs w/seed GAGAUGA)	TargetScan Human	Moderate (predicted)	MARCHF5
hsa-miR-143-3p	miR-143-3p (and other miRNAs w/seed GAGAUGA)	TargetScan Human	Moderate (predicted)	MARCKS	Phagosome Formation,Phospholipase C Signaling,Synaptogenesis Signaling Pathway
hsa-miR-143-3p	miR-143-3p (and other miRNAs w/seed GAGAUGA)	TargetScan Human	Moderate (predicted)	MAS1	Breast Cancer Regulation by Stathmin1,CREB Signaling in Neurons,G-Protein Coupled Receptor Signaling,Phagosome Formation
hsa-miR-143-3p	miR-143-3p (and other miRNAs w/seed GAGAUGA)	TargetScan Human	Moderate (predicted)	MB
hsa-miR-143-3p	miR-143-3p (and other miRNAs w/seed GAGAUGA)	TargetScan Human	Moderate (predicted)	MBOAT2	CDP-diacylglycerol Biosynthesis I,Phosphatidylglycerol Biosynthesis II (Non-plastidic),Triacylglycerol Biosynthesis
hsa-miR-143-3p	miR-143-3p (and other miRNAs w/seed GAGAUGA)	TargetScan Human	Moderate (predicted)	MCF2
hsa-miR-143-3p	miR-143-3p (and other miRNAs w/seed GAGAUGA)	Ingenuity Expert Findings	Experimentally Observed	MDM2	Aryl Hydrocarbon Receptor Signaling,ATM Signaling,BAG2 Signaling Pathway,Bladder Cancer Signaling,Cancer Drug Resistance By Drug Efflux,Cell Cycle: G1/S Checkpoint Regulation,Cell Cycle: G2/M DNA Damage Checkpoint Regulation,Chronic Myeloid Leukemia Signaling,Circadian Rhythm Signaling,Clathrin-mediated Endocytosis Signaling,Erythropoietin Signaling Pathway,Glioblastoma Multiforme Signaling,Gliom…
hsa-miR-143-3p	miR-143-3p (and other miRNAs w/seed GAGAUGA)	TargetScan Human	Moderate (predicted)	MEAF6
hsa-miR-143-3p	miR-143-3p (and other miRNAs w/seed GAGAUGA)	TargetScan Human	Moderate (predicted)	MED14	Estrogen Receptor Signaling,Glucocorticoid Receptor Signaling,Interferon Signaling
hsa-miR-143-3p	miR-143-3p (and other miRNAs w/seed GAGAUGA)	TargetScan Human	High (predicted)	MEDAG
hsa-miR-143-3p	miR-143-3p (and other miRNAs w/seed GAGAUGA)	TargetScan Human	Moderate (predicted)	MEIOC
hsa-miR-143-3p	miR-143-3p (and other miRNAs w/seed GAGAUGA)	TargetScan Human	Moderate (predicted)	MEIS3
hsa-miR-143-3p	miR-143-3p (and other miRNAs w/seed GAGAUGA)	TargetScan Human	Moderate (predicted)	MEX3A
hsa-miR-143-3p	miR-143-3p (and other miRNAs w/seed GAGAUGA)	TargetScan Human	Moderate (predicted)	MEX3C
hsa-miR-143-3p	miR-143-3p (and other miRNAs w/seed GAGAUGA)	TargetScan Human	Moderate (predicted)	MFAP3
hsa-miR-143-3p	miR-143-3p (and other miRNAs w/seed GAGAUGA)	TargetScan Human	Moderate (predicted)	MFAP3L
hsa-miR-143-3p	miR-143-3p (and other miRNAs w/seed GAGAUGA)	TargetScan Human	High (predicted)	MFSD6L
hsa-miR-143-3p	miR-143-3p (and other miRNAs w/seed GAGAUGA)	TargetScan Human	Moderate (predicted)	MGARP
hsa-miR-143-3p	miR-143-3p (and other miRNAs w/seed GAGAUGA)	TargetScan Human	Moderate (predicted)	MILR1
hsa-miR-143-3p	miR-143-3p (and other miRNAs w/seed GAGAUGA)	TargetScan Human	High (predicted)	MIX23
hsa-miR-143-3p	miR-143-3p (and other miRNAs w/seed GAGAUGA)	TargetScan Human	Moderate (predicted)	MOGS
hsa-miR-143-3p	miR-143-3p (and other miRNAs w/seed GAGAUGA)	TargetScan Human	Moderate (predicted)	MPST	L-cysteine Degradation III,Thiosulfate Disproportionation III (Rhodanese)
hsa-miR-143-3p	miR-143-3p (and other miRNAs w/seed GAGAUGA)	TargetScan Human	Moderate (predicted)	MRO
hsa-miR-143-3p	miR-143-3p (and other miRNAs w/seed GAGAUGA)	TargetScan Human	High (predicted)	MRPL41
hsa-miR-143-3p	miR-143-3p (and other miRNAs w/seed GAGAUGA)	TargetScan Human	Moderate (predicted)	MRPS33
hsa-miR-143-3p	miR-143-3p (and other miRNAs w/seed GAGAUGA)	TargetScan Human	Moderate (predicted)	MRTFB
hsa-miR-143-3p	miR-143-3p (and other miRNAs w/seed GAGAUGA)	TargetScan Human	High (predicted)	MSI2
hsa-miR-143-3p	miR-143-3p (and other miRNAs w/seed GAGAUGA)	TargetScan Human	Moderate (predicted)	MT2A	Oncostatin M Signaling,SPINK1 General Cancer Pathway
hsa-miR-143-3p	miR-143-3p (and other miRNAs w/seed GAGAUGA)	TargetScan Human	Moderate (predicted)	MX2
hsa-miR-143-3p	miR-143-3p (and other miRNAs w/seed GAGAUGA)	TargetScan Human	Moderate (predicted)	MYADM
hsa-miR-143-3p	miR-143-3p (and other miRNAs w/seed GAGAUGA)	TargetScan Human	Moderate (predicted)	MYG1
hsa-miR-143-3p	miR-143-3p (and other miRNAs w/seed GAGAUGA)	TargetScan Human	Moderate (predicted)	MYH13	Actin Cytoskeleton Signaling,Agranulocyte Adhesion and Diapedesis,Calcium Signaling,Cellular Effects of Sildenafil (Viagra),Dilated Cardiomyopathy Signaling Pathway,Hepatic Fibrosis / Hepatic Stellate Cell Activation,ILK Signaling,Oxytocin Signaling Pathway,Phagosome Formation,RHOGDI Signaling,Tight Junction Signaling
hsa-miR-143-3p	miR-143-3p (and other miRNAs w/seed GAGAUGA)	TargetScan Human	Moderate (predicted)	MYL2	Actin Cytoskeleton Signaling,Agranulocyte Adhesion and Diapedesis,Apelin Cardiomyocyte Signaling Pathway,Axonal Guidance Signaling,Calcium Signaling,Cardiac Hypertrophy Signaling,Cardiomyocyte Differentiation via BMP Receptors,CDC42 Signaling,Cellular Effects of Sildenafil (Viagra),Chemokine Signaling,CXCR4 Signaling,Dilated Cardiomyopathy Signaling Pathway,Estrogen Receptor Signaling,Factors Pro…
hsa-miR-143-3p	miR-143-3p (and other miRNAs w/seed GAGAUGA)	TargetScan Human	Moderate (predicted)	MYO3A
hsa-miR-143-3p	miR-143-3p (and other miRNAs w/seed GAGAUGA)	TargetScan Human	Moderate (predicted)	MYO6	Clathrin-mediated Endocytosis Signaling
hsa-miR-143-3p	miR-143-3p (and other miRNAs w/seed GAGAUGA)	TargetScan Human	Moderate (predicted)	NAA11
hsa-miR-143-3p	miR-143-3p (and other miRNAs w/seed GAGAUGA)	TargetScan Human	Moderate (predicted)	NCAM1
hsa-miR-143-3p	miR-143-3p (and other miRNAs w/seed GAGAUGA)	TargetScan Human	High (predicted)	NECAP1
hsa-miR-143-3p	miR-143-3p (and other miRNAs w/seed GAGAUGA)	TargetScan Human	Moderate (predicted)	NETO2
hsa-miR-143-3p	miR-143-3p (and other miRNAs w/seed GAGAUGA)	TargetScan Human	Moderate (predicted)	NFATC1	April Mediated Signaling,Axonal Guidance Signaling,B Cell Activating Factor Signaling,B Cell Receptor Signaling,Calcium Signaling,Cardiac Hypertrophy Signaling (Enhanced),CD28 Signaling in T Helper Cells,ERK/MAPK Signaling,fMLP Signaling in Neutrophils,G-Protein Coupled Receptor Signaling,Glucocorticoid Receptor Signaling,GÎ±q Signaling,ICOS-ICOSL Signaling in T Helper Cells,IL-4 Signaling,IL-7 S…
hsa-miR-143-3p	miR-143-3p (and other miRNAs w/seed GAGAUGA)	TargetScan Human	Moderate (predicted)	NFIC	Aryl Hydrocarbon Receptor Signaling
hsa-miR-143-3p	miR-143-3p (and other miRNAs w/seed GAGAUGA)	TargetScan Human	Moderate (predicted)	NFXL1
hsa-miR-143-3p	miR-143-3p (and other miRNAs w/seed GAGAUGA)	TargetScan Human	Moderate (predicted)	NHLH1
hsa-miR-143-3p	miR-143-3p (and other miRNAs w/seed GAGAUGA)	TargetScan Human	Moderate (predicted)	NIPSNAP1
hsa-miR-143-3p	miR-143-3p (and other miRNAs w/seed GAGAUGA)	TargetScan Human	Moderate (predicted)	NMNAT1	NAD Biosynthesis from 2-amino-3-carboxymuconate Semialdehyde,NAD biosynthesis II (from tryptophan),NAD Biosynthesis III,NAD Salvage Pathway II,NAD Salvage Pathway III,NAD Signaling Pathway
hsa-miR-143-3p	miR-143-3p (and other miRNAs w/seed GAGAUGA)	TargetScan Human	Moderate (predicted)	NPL
hsa-miR-143-3p	miR-143-3p (and other miRNAs w/seed GAGAUGA)	TargetScan Human	Moderate (predicted)	NPR3	Adrenomedullin signaling pathway,Antiproliferative Role of Somatostatin Receptor 2,cAMP-mediated signaling,Circadian Rhythm Signaling,Corticotropin Releasing Hormone Signaling,G-Protein Coupled Receptor Signaling,Gap Junction Signaling,GÎ±i Signaling,Neurovascular Coupling Signaling Pathway,Oxytocin Signaling Pathway,Relaxin Signaling,Synaptic Long Term Depression
hsa-miR-143-3p	miR-143-3p (and other miRNAs w/seed GAGAUGA)	TargetScan Human	High (predicted)	NRSN1
hsa-miR-143-3p	miR-143-3p (and other miRNAs w/seed GAGAUGA)	TargetScan Human	Moderate (predicted)	NT5C1A	Adenosine Nucleotides Degradation II,Guanosine Nucleotides Degradation III,NAD Salvage Pathway II,Purine Nucleotides Degradation II (Aerobic),Urate Biosynthesis/Inosine 5'-phosphate Degradation
hsa-miR-143-3p	miR-143-3p (and other miRNAs w/seed GAGAUGA)	TargetScan Human	Moderate (predicted)	NUDCD2
hsa-miR-143-3p	miR-143-3p (and other miRNAs w/seed GAGAUGA)	TargetScan Human	Moderate (predicted)	NUDT10
hsa-miR-143-3p	miR-143-3p (and other miRNAs w/seed GAGAUGA)	TargetScan Human	Moderate (predicted)	OAF
hsa-miR-143-3p	miR-143-3p (and other miRNAs w/seed GAGAUGA)	TargetScan Human	Moderate (predicted)	OARD1
hsa-miR-143-3p	miR-143-3p (and other miRNAs w/seed GAGAUGA)	TargetScan Human	Moderate (predicted)	OBSCN-AS1
hsa-miR-143-3p	miR-143-3p (and other miRNAs w/seed GAGAUGA)	TargetScan Human	Moderate (predicted)	OCSTAMP
hsa-miR-143-3p	miR-143-3p (and other miRNAs w/seed GAGAUGA)	TargetScan Human	Moderate (predicted)	OPTC
hsa-miR-143-3p	miR-143-3p (and other miRNAs w/seed GAGAUGA)	TargetScan Human	Moderate (predicted)	OR13G1
hsa-miR-143-3p	miR-143-3p (and other miRNAs w/seed GAGAUGA)	TargetScan Human	High (predicted)	OR2C1
hsa-miR-143-3p	miR-143-3p (and other miRNAs w/seed GAGAUGA)	TargetScan Human	High (predicted)	OR5B2
hsa-miR-143-3p	miR-143-3p (and other miRNAs w/seed GAGAUGA)	TargetScan Human	Moderate (predicted)	OSER1
hsa-miR-143-3p	miR-143-3p (and other miRNAs w/seed GAGAUGA)	TargetScan Human	Moderate (predicted)	OSTN
hsa-miR-143-3p	miR-143-3p (and other miRNAs w/seed GAGAUGA)	TargetScan Human	Moderate (predicted)	P2RY14	Breast Cancer Regulation by Stathmin1,cAMP-mediated signaling,CREB Signaling in Neurons,G-Protein Coupled Receptor Signaling,Gustation Pathway,GÎ±i Signaling,Phagosome Formation
hsa-miR-143-3p	miR-143-3p (and other miRNAs w/seed GAGAUGA)	TargetScan Human	Moderate (predicted)	PAG1	B Cell Receptor Signaling,Systemic Lupus Erythematosus In B Cell Signaling Pathway,T Cell Receptor Signaling
hsa-miR-143-3p	miR-143-3p (and other miRNAs w/seed GAGAUGA)	TargetScan Human	Moderate (predicted)	PALM2AKAP2	cAMP-mediated signaling,Cardiac Î²-adrenergic Signaling,Protein Kinase A Signaling
hsa-miR-143-3p	miR-143-3p (and other miRNAs w/seed GAGAUGA)	TargetScan Human	High (predicted)	PAN3
hsa-miR-143-3p	miR-143-3p (and other miRNAs w/seed GAGAUGA)	TargetScan Human	Moderate (predicted)	PAPOLB	Inhibition of ARE-Mediated mRNA Degradation Pathway
hsa-miR-143-3p	miR-143-3p (and other miRNAs w/seed GAGAUGA)	TargetScan Human	Moderate (predicted)	PATE1
hsa-miR-143-3p	miR-143-3p (and other miRNAs w/seed GAGAUGA)	TargetScan Human	Moderate (predicted)	PBOV1
hsa-miR-143-3p	miR-143-3p (and other miRNAs w/seed GAGAUGA)	TargetScan Human	Moderate (predicted)	PC	Glucocorticoid Receptor Signaling,Insulin Secretion Signaling Pathway
hsa-miR-143-3p	miR-143-3p (and other miRNAs w/seed GAGAUGA)	TargetScan Human	High (predicted)	PCMT1
hsa-miR-143-3p	miR-143-3p (and other miRNAs w/seed GAGAUGA)	TargetScan Human	Moderate (predicted)	PCP4L1
hsa-miR-143-3p	miR-143-3p (and other miRNAs w/seed GAGAUGA)	TargetScan Human	Moderate (predicted)	PDCD1LG2	PD-1, PD-L1 cancer immunotherapy pathway,T Cell Exhaustion Signaling Pathway,Tumor Microenvironment Pathway
hsa-miR-143-3p	miR-143-3p (and other miRNAs w/seed GAGAUGA)	TargetScan Human	Moderate (predicted)	PDE11A	cAMP-mediated signaling,Cardiac Hypertrophy Signaling (Enhanced),Cardiac Î²-adrenergic Signaling,G-Protein Coupled Receptor Signaling,Protein Kinase A Signaling,Relaxin Signaling,tRNA Splicing
hsa-miR-143-3p	miR-143-3p (and other miRNAs w/seed GAGAUGA)	TargetScan Human	Moderate (predicted)	PDIA6	Role of Tissue Factor in Cancer,Unfolded protein response
hsa-miR-143-3p	miR-143-3p (and other miRNAs w/seed GAGAUGA)	TargetScan Human	Moderate (predicted)	PDPR
hsa-miR-143-3p	miR-143-3p (and other miRNAs w/seed GAGAUGA)	TargetScan Human	High (predicted)	PEG10
hsa-miR-143-3p	miR-143-3p (and other miRNAs w/seed GAGAUGA)	TargetScan Human	Moderate (predicted)	PGK1	Gluconeogenesis I,Glycolysis I,Sirtuin Signaling Pathway
hsa-miR-143-3p	miR-143-3p (and other miRNAs w/seed GAGAUGA)	TargetScan Human	Moderate (predicted)	PGLYRP4
hsa-miR-143-3p	miR-143-3p (and other miRNAs w/seed GAGAUGA)	TargetScan Human	Moderate (predicted)	PHF6
hsa-miR-143-3p	miR-143-3p (and other miRNAs w/seed GAGAUGA)	TargetScan Human	High (predicted)	PHYKPL
hsa-miR-143-3p	miR-143-3p (and other miRNAs w/seed GAGAUGA)	TargetScan Human	Moderate (predicted)	PIGU
hsa-miR-143-3p	miR-143-3p (and other miRNAs w/seed GAGAUGA)	TargetScan Human	Moderate (predicted)	PIK3CG	14-3-3-mediated Signaling,3-phosphoinositide Biosynthesis,Actin Cytoskeleton Signaling,Acute Myeloid Leukemia Signaling,Acute Phase Response Signaling,Adrenomedullin signaling pathway,Aldosterone Signaling in Epithelial Cells,AMPK Signaling,Amyotrophic Lateral Sclerosis Signaling,Angiopoietin Signaling,Antiproliferative Role of Somatostatin Receptor 2,Apelin Cardiomyocyte Signaling Pathway,Apelin…
hsa-miR-143-3p	miR-143-3p (and other miRNAs w/seed GAGAUGA)	TargetScan Human	Moderate (predicted)	PKD2
hsa-miR-143-3p	miR-143-3p (and other miRNAs w/seed GAGAUGA)	TargetScan Human	High (predicted)	PLA2G1B	Antioxidant Action of Vitamin C,Atherosclerosis Signaling,CCR3 Signaling in Eosinophils,Eicosanoid Signaling,Endothelin-1 Signaling,ERK/MAPK Signaling,Fc Epsilon RI Signaling,Glucocorticoid Receptor Signaling,MIF Regulation of Innate Immunity,MIF-mediated Glucocorticoid Regulation,Necroptosis Signaling Pathway,Neuroinflammation Signaling Pathway,Neurovascular Coupling Signaling Pathway,Oxytocin S…
hsa-miR-143-3p	miR-143-3p (and other miRNAs w/seed GAGAUGA)	TargetScan Human	Moderate (predicted)	PLD1	Antioxidant Action of Vitamin C,Choline Biosynthesis III,Endothelin-1 Signaling,FcÎ³ Receptor-mediated Phagocytosis in Macrophages and Monocytes,GÎ±q Signaling,IL-8 Signaling,mTOR Signaling,p70S6K Signaling,Pancreatic Adenocarcinoma Signaling,Phagosome Formation,Phospholipase C Signaling,Phospholipases,RAC Signaling,RHOA Signaling,Signaling by Rho Family GTPases
hsa-miR-143-3p	miR-143-3p (and other miRNAs w/seed GAGAUGA)	TargetScan Human	Moderate (predicted)	PLEKHG7
hsa-miR-143-3p	miR-143-3p (and other miRNAs w/seed GAGAUGA)	TargetScan Human	Moderate (predicted)	PLIN1	Adipogenesis pathway,Apelin Adipocyte Signaling Pathway,White Adipose Tissue Browning Pathway
hsa-miR-143-3p	miR-143-3p (and other miRNAs w/seed GAGAUGA)	Ingenuity Expert Findings	Experimentally Observed	PLK1	Cell Cycle: G2/M DNA Damage Checkpoint Regulation,Kinetochore Metaphase Signaling Pathway,Mitotic Roles of Polo-Like Kinase,Pyridoxal 5'-phosphate Salvage Pathway,Role of BRCA1 in DNA Damage Response,Role of CHK Proteins in Cell Cycle Checkpoint Control,Salvage Pathways of Pyrimidine Ribonucleotides
hsa-miR-143-3p	miR-143-3p (and other miRNAs w/seed GAGAUGA)	TargetScan Human	Moderate (predicted)	PLPBP
hsa-miR-143-3p	miR-143-3p (and other miRNAs w/seed GAGAUGA)	TargetScan Human	High (predicted)	PLXNA2	Axonal Guidance Signaling,Semaphorin Neuronal Repulsive Signaling Pathway,Semaphorin Signaling in Neurons
hsa-miR-143-3p	miR-143-3p (and other miRNAs w/seed GAGAUGA)	TargetScan Human	Moderate (predicted)	PM20D1
hsa-miR-143-3p	miR-143-3p (and other miRNAs w/seed GAGAUGA)	TargetScan Human	Moderate (predicted)	PNMA2
hsa-miR-143-3p	miR-143-3p (and other miRNAs w/seed GAGAUGA)	TargetScan Human	Moderate (predicted)	PNPO	Pyridoxal 5'-phosphate Salvage Pathway
hsa-miR-143-3p	miR-143-3p (and other miRNAs w/seed GAGAUGA)	TargetScan Human	High (predicted)	POLH
hsa-miR-143-3p	miR-143-3p (and other miRNAs w/seed GAGAUGA)	TargetScan Human	Moderate (predicted)	POLR1E	Assembly of RNA Polymerase I Complex,Sirtuin Signaling Pathway
hsa-miR-143-3p	miR-143-3p (and other miRNAs w/seed GAGAUGA)	TargetScan Human	Moderate (predicted)	POU2F1	PKCÎ¸ Signaling in T Lymphocytes,Role of BRCA1 in DNA Damage Response
hsa-miR-143-3p	miR-143-3p (and other miRNAs w/seed GAGAUGA)	TargetScan Human	Moderate (predicted)	PPP2CB	3-phosphoinositide Biosynthesis,3-phosphoinositide Degradation,AMPK Signaling,ATM Signaling,Autophagy,BEX2 Signaling Pathway,Breast Cancer Regulation by Stathmin1,Cardiac Î²-adrenergic Signaling,CDK5 Signaling,Cell Cycle Regulation by BTG Family Proteins,Ceramide Signaling,CTLA4 Signaling in Cytotoxic T Lymphocytes,Cyclins and Cell Cycle Regulation,D-myo-inositol (1,4,5,6)-Tetrakisphosphate Biosy…
hsa-miR-143-3p	miR-143-3p (and other miRNAs w/seed GAGAUGA)	TargetScan Human	Moderate (predicted)	PPP5D1
hsa-miR-143-3p	miR-143-3p (and other miRNAs w/seed GAGAUGA)	Ingenuity Expert Findings	Experimentally Observed	PRC1	Mitotic Roles of Polo-Like Kinase
hsa-miR-143-3p	miR-143-3p (and other miRNAs w/seed GAGAUGA)	TargetScan Human	Moderate (predicted)	PRDM9
hsa-miR-143-3p	miR-143-3p (and other miRNAs w/seed GAGAUGA)	TargetScan Human	Moderate (predicted)	PREPL
hsa-miR-143-3p	miR-143-3p (and other miRNAs w/seed GAGAUGA)	TargetScan Human	Moderate (predicted)	PRG2	Airway Inflammation in Asthma
hsa-miR-143-3p	miR-143-3p (and other miRNAs w/seed GAGAUGA)	TargetScan Human	Moderate (predicted)	PRKD2
hsa-miR-143-3p	miR-143-3p (and other miRNAs w/seed GAGAUGA)	TargetScan Human	Moderate (predicted)	PRKX	Pyridoxal 5'-phosphate Salvage Pathway,Salvage Pathways of Pyrimidine Ribonucleotides
hsa-miR-143-3p	miR-143-3p (and other miRNAs w/seed GAGAUGA)	TargetScan Human	Moderate (predicted)	PRR11
hsa-miR-143-3p	miR-143-3p (and other miRNAs w/seed GAGAUGA)	TargetScan Human	Moderate (predicted)	PRR27
hsa-miR-143-3p	miR-143-3p (and other miRNAs w/seed GAGAUGA)	TargetScan Human	Moderate (predicted)	PRRG4
hsa-miR-143-3p	miR-143-3p (and other miRNAs w/seed GAGAUGA)	TargetScan Human	Moderate (predicted)	PRRT2
hsa-miR-143-3p	miR-143-3p (and other miRNAs w/seed GAGAUGA)	TargetScan Human	Moderate (predicted)	PSD3
hsa-miR-143-3p	miR-143-3p (and other miRNAs w/seed GAGAUGA)	TargetScan Human	Moderate (predicted)	PSEN1	Amyloid Processing,ERBB4 Signaling,Mitochondrial Dysfunction,Molecular Mechanisms of Cancer,Neuregulin Signaling,Neuroinflammation Signaling Pathway,Notch Signaling,Regulation Of The Epithelial Mesenchymal Transition In Development Pathway,Regulation of the Epithelial-Mesenchymal Transition Pathway,Th1 and Th2 Activation Pathway,Th1 Pathway,Th2 Pathway
hsa-miR-143-3p	miR-143-3p (and other miRNAs w/seed GAGAUGA)	TargetScan Human	High (predicted)	PSG4
hsa-miR-143-3p	miR-143-3p (and other miRNAs w/seed GAGAUGA)	TargetScan Human	Moderate (predicted)	PSMB11	BAG2 Signaling Pathway,FAT10 Signaling Pathway,Huntington's Disease Signaling,Inhibition of ARE-Mediated mRNA Degradation Pathway
hsa-miR-143-3p	miR-143-3p (and other miRNAs w/seed GAGAUGA)	TargetScan Human	Moderate (predicted)	PSMD5	BAG2 Signaling Pathway,FAT10 Signaling Pathway,Huntington's Disease Signaling,Inhibition of ARE-Mediated mRNA Degradation Pathway,Protein Ubiquitination Pathway
hsa-miR-143-3p	miR-143-3p (and other miRNAs w/seed GAGAUGA)	TargetScan Human	Moderate (predicted)	PSME4	BAG2 Signaling Pathway,FAT10 Signaling Pathway,Huntington's Disease Signaling,Inhibition of ARE-Mediated mRNA Degradation Pathway
hsa-miR-143-3p	miR-143-3p (and other miRNAs w/seed GAGAUGA)	TargetScan Human	Moderate (predicted)	PSMG2
hsa-miR-143-3p	miR-143-3p (and other miRNAs w/seed GAGAUGA)	TargetScan Human	Moderate (predicted)	PTGES3	Aryl Hydrocarbon Receptor Signaling,Glucocorticoid Receptor Signaling,Prostanoid Biosynthesis,Telomerase Signaling,Xenobiotic Metabolism AHR Signaling Pathway,Xenobiotic Metabolism Signaling
hsa-miR-143-3p	miR-143-3p (and other miRNAs w/seed GAGAUGA)	TargetScan Human	Moderate (predicted)	PTGR2	Acetone Degradation I (to Methylglyoxal),Methylglyoxal Degradation III,Neurovascular Coupling Signaling Pathway,Stearate Biosynthesis I (Animals)
hsa-miR-143-3p	miR-143-3p (and other miRNAs w/seed GAGAUGA)	TargetScan Human	Moderate (predicted)	PTPN2	3-phosphoinositide Biosynthesis,3-phosphoinositide Degradation,D-myo-inositol (1,4,5,6)-Tetrakisphosphate Biosynthesis,D-myo-inositol (3,4,5,6)-tetrakisphosphate Biosynthesis,D-myo-inositol-5-phosphate Metabolism,Interferon Signaling,Protein Kinase A Signaling,Role of JAK1, JAK2 and TYK2 in Interferon Signaling,STAT3 Pathway,Superpathway of Inositol Phosphate Compounds
hsa-miR-143-3p	miR-143-3p (and other miRNAs w/seed GAGAUGA)	TargetScan Human	Moderate (predicted)	PTPN23	3-phosphoinositide Biosynthesis,3-phosphoinositide Degradation,D-myo-inositol (1,4,5,6)-Tetrakisphosphate Biosynthesis,D-myo-inositol (3,4,5,6)-tetrakisphosphate Biosynthesis,D-myo-inositol-5-phosphate Metabolism,Protein Kinase A Signaling,Superpathway of Inositol Phosphate Compounds
hsa-miR-143-3p	miR-143-3p (and other miRNAs w/seed GAGAUGA)	TargetScan Human	Moderate (predicted)	PTTG1IP
hsa-miR-143-3p	miR-143-3p (and other miRNAs w/seed GAGAUGA)	TargetScan Human	Moderate (predicted)	PXT1
hsa-miR-143-3p	miR-143-3p (and other miRNAs w/seed GAGAUGA)	TargetScan Human	Moderate (predicted)	QDPR	Dopamine Receptor Signaling,Phenylalanine Degradation I (Aerobic),Serotonin Receptor Signaling
hsa-miR-143-3p	miR-143-3p (and other miRNAs w/seed GAGAUGA)	TargetScan Human	High (predicted)	QPRT	NAD Biosynthesis from 2-amino-3-carboxymuconate Semialdehyde,NAD biosynthesis II (from tryptophan)
hsa-miR-143-3p	miR-143-3p (and other miRNAs w/seed GAGAUGA)	TargetScan Human	Moderate (predicted)	QSOX2
hsa-miR-143-3p	miR-143-3p (and other miRNAs w/seed GAGAUGA)	TargetScan Human	Moderate (predicted)	RAB22A	AMPK Signaling
hsa-miR-143-3p	miR-143-3p (and other miRNAs w/seed GAGAUGA)	TargetScan Human	Moderate (predicted)	RAB27A	AMPK Signaling
hsa-miR-143-3p	miR-143-3p (and other miRNAs w/seed GAGAUGA)	TargetScan Human	Moderate (predicted)	RAB42
hsa-miR-143-3p	miR-143-3p (and other miRNAs w/seed GAGAUGA)	TargetScan Human	Moderate (predicted)	RABIF	Molecular Mechanisms of Cancer
hsa-miR-143-3p	miR-143-3p (and other miRNAs w/seed GAGAUGA)	TargetScan Human	Moderate (predicted)	RAE1	HER-2 Signaling in Breast Cancer
hsa-miR-143-3p	miR-143-3p (and other miRNAs w/seed GAGAUGA)	TargetScan Human	Moderate (predicted)	RARRES1
hsa-miR-143-3p	miR-143-3p (and other miRNAs w/seed GAGAUGA)	TargetScan Human	High (predicted)	RASGEF1B
hsa-miR-143-3p	miR-143-3p (and other miRNAs w/seed GAGAUGA)	TargetScan Human	Moderate (predicted)	RBL1	Aryl Hydrocarbon Receptor Signaling,Bladder Cancer Signaling,Cell Cycle: G1/S Checkpoint Regulation,Chronic Myeloid Leukemia Signaling,Coronavirus Pathogenesis Pathway,Cyclins and Cell Cycle Regulation,Estrogen-mediated S-phase Entry,Ferroptosis Signaling Pathway,Glioma Signaling,HER-2 Signaling in Breast Cancer,Molecular Mechanisms of Cancer,Necroptosis Signaling Pathway,Non-Small Cell Lung Canc…
hsa-miR-143-3p	miR-143-3p (and other miRNAs w/seed GAGAUGA)	TargetScan Human	Moderate (predicted)	RBM24
hsa-miR-143-3p	miR-143-3p (and other miRNAs w/seed GAGAUGA)	TargetScan Human	Moderate (predicted)	RBM27
hsa-miR-143-3p	miR-143-3p (and other miRNAs w/seed GAGAUGA)	TargetScan Human	Moderate (predicted)	RD3
hsa-miR-143-3p	miR-143-3p (and other miRNAs w/seed GAGAUGA)	TargetScan Human	Moderate (predicted)	REEP3
hsa-miR-143-3p	miR-143-3p (and other miRNAs w/seed GAGAUGA)	TargetScan Human	Moderate (predicted)	RGS18	cAMP-mediated signaling,G-Protein Coupled Receptor Signaling,GÎ±q Signaling,Opioid Signaling Pathway
hsa-miR-143-3p	miR-143-3p (and other miRNAs w/seed GAGAUGA)	TargetScan Human	Moderate (predicted)	RGSL1
hsa-miR-143-3p	miR-143-3p (and other miRNAs w/seed GAGAUGA)	TargetScan Human	High (predicted)	RHBDD2
hsa-miR-143-3p	miR-143-3p (and other miRNAs w/seed GAGAUGA)	TargetScan Human	Moderate (predicted)	RIC8A
hsa-miR-143-3p	miR-143-3p (and other miRNAs w/seed GAGAUGA)	TargetScan Human	Moderate (predicted)	RLIM	Breast Cancer Regulation by Stathmin1
hsa-miR-143-3p	miR-143-3p (and other miRNAs w/seed GAGAUGA)	TargetScan Human	Moderate (predicted)	RMND1
hsa-miR-143-3p	miR-143-3p (and other miRNAs w/seed GAGAUGA)	TargetScan Human	Moderate (predicted)	RNF11
hsa-miR-143-3p	miR-143-3p (and other miRNAs w/seed GAGAUGA)	TargetScan Human	Moderate (predicted)	RNF115
hsa-miR-143-3p	miR-143-3p (and other miRNAs w/seed GAGAUGA)	TargetScan Human	Moderate (predicted)	RNF223
hsa-miR-143-3p	miR-143-3p (and other miRNAs w/seed GAGAUGA)	TargetScan Human	Moderate (predicted)	RP11_1148L69
hsa-miR-143-3p	miR-143-3p (and other miRNAs w/seed GAGAUGA)	TargetScan Human	Moderate (predicted)	RP11_404P218
hsa-miR-143-3p	miR-143-3p (and other miRNAs w/seed GAGAUGA)	TargetScan Human	Moderate (predicted)	RP11_629B115
hsa-miR-143-3p	miR-143-3p (and other miRNAs w/seed GAGAUGA)	TargetScan Human	Moderate (predicted)	RP4_621N112
hsa-miR-143-3p	miR-143-3p (and other miRNAs w/seed GAGAUGA)	TargetScan Human	Moderate (predicted)	RPS27	Coronavirus Pathogenesis Pathway,EIF2 Signaling,mTOR Signaling,Regulation of eIF4 and p70S6K Signaling
hsa-miR-143-3p	miR-143-3p (and other miRNAs w/seed GAGAUGA)	TargetScan Human	Moderate (predicted)	RRAS2	14-3-3-mediated Signaling,Actin Cytoskeleton Signaling,Actin Nucleation by ARP-WASP Complex,Acute Myeloid Leukemia Signaling,Acute Phase Response Signaling,Adrenomedullin signaling pathway,Agrin Interactions at Neuromuscular Junction,Angiopoietin Signaling,Antiproliferative Role of Somatostatin Receptor 2,Apelin Endothelial Signaling Pathway,Apoptosis Signaling,Axonal Guidance Signaling,B Cell Re…
hsa-miR-143-3p	miR-143-3p (and other miRNAs w/seed GAGAUGA)	TargetScan Human	Moderate (predicted)	RRH	Breast Cancer Regulation by Stathmin1,CREB Signaling in Neurons,G-Protein Coupled Receptor Signaling,Phagosome Formation
hsa-miR-143-3p	miR-143-3p (and other miRNAs w/seed GAGAUGA)	TargetScan Human	Moderate (predicted)	RRM2B	p53 Signaling,Pyrimidine Deoxyribonucleotides De Novo Biosynthesis I
hsa-miR-143-3p	miR-143-3p (and other miRNAs w/seed GAGAUGA)	TargetScan Human	High (predicted)	RRNAD1
hsa-miR-143-3p	miR-143-3p (and other miRNAs w/seed GAGAUGA)	TargetScan Human	Moderate (predicted)	RSRC2
hsa-miR-143-3p	miR-143-3p (and other miRNAs w/seed GAGAUGA)	TargetScan Human	Moderate (predicted)	RWDD4
hsa-miR-143-3p	miR-143-3p (and other miRNAs w/seed GAGAUGA)	TargetScan Human	Moderate (predicted)	S100A11
hsa-miR-143-3p	miR-143-3p (and other miRNAs w/seed GAGAUGA)	TargetScan Human	Moderate (predicted)	S100A14
hsa-miR-143-3p	miR-143-3p (and other miRNAs w/seed GAGAUGA)	TargetScan Human	Moderate (predicted)	S100A7A
hsa-miR-143-3p	miR-143-3p (and other miRNAs w/seed GAGAUGA)	TargetScan Human	Moderate (predicted)	SAMD13
hsa-miR-143-3p	miR-143-3p (and other miRNAs w/seed GAGAUGA)	TargetScan Human	Moderate (predicted)	SAMD8
hsa-miR-143-3p	miR-143-3p (and other miRNAs w/seed GAGAUGA)	TargetScan Human	Moderate (predicted)	SCAF8
hsa-miR-143-3p	miR-143-3p (and other miRNAs w/seed GAGAUGA)	TargetScan Human	Moderate (predicted)	SCAMP1
hsa-miR-143-3p	miR-143-3p (and other miRNAs w/seed GAGAUGA)	TargetScan Human	Moderate (predicted)	SCGB1A1	Glucocorticoid Receptor Signaling
hsa-miR-143-3p	miR-143-3p (and other miRNAs w/seed GAGAUGA)	TargetScan Human	Moderate (predicted)	SCGB2A2
hsa-miR-143-3p	miR-143-3p (and other miRNAs w/seed GAGAUGA)	TargetScan Human	Moderate (predicted)	SCN2B	Gustation Pathway
hsa-miR-143-3p	miR-143-3p (and other miRNAs w/seed GAGAUGA)	TargetScan Human	Moderate (predicted)	SCN4B	Gustation Pathway
hsa-miR-143-3p	miR-143-3p (and other miRNAs w/seed GAGAUGA)	TargetScan Human	Moderate (predicted)	SCOC
hsa-miR-143-3p	miR-143-3p (and other miRNAs w/seed GAGAUGA)	TargetScan Human	Moderate (predicted)	SCRN2
hsa-miR-143-3p	miR-143-3p (and other miRNAs w/seed GAGAUGA)	TargetScan Human	Moderate (predicted)	SEC14L5
hsa-miR-143-3p	miR-143-3p (and other miRNAs w/seed GAGAUGA)	TargetScan Human	Moderate (predicted)	SECISBP2L
hsa-miR-143-3p	miR-143-3p (and other miRNAs w/seed GAGAUGA)	TargetScan Human	High (predicted)	SELENOT	Antioxidant Action of Vitamin C,Thioredoxin Pathway,Vitamin-C Transport
hsa-miR-143-3p	miR-143-3p (and other miRNAs w/seed GAGAUGA)	TargetScan Human	High (predicted)	SELL	Agranulocyte Adhesion and Diapedesis,Granulocyte Adhesion and Diapedesis
hsa-miR-143-3p	miR-143-3p (and other miRNAs w/seed GAGAUGA)	TargetScan Human	Moderate (predicted)	SERPINC1	Coagulation System,Extrinsic Prothrombin Activation Pathway,Intrinsic Prothrombin Activation Pathway
hsa-miR-143-3p	miR-143-3p (and other miRNAs w/seed GAGAUGA)	TargetScan Human	Moderate (predicted)	SERPINE1	Acute Phase Response Signaling,Apelin Cardiac Fibroblast Signaling Pathway,Coagulation System,Coronavirus Pathogenesis Pathway,Glucocorticoid Receptor Signaling,Hepatic Fibrosis / Hepatic Stellate Cell Activation,Hepatic Fibrosis Signaling Pathway,HIF1Î± Signaling,HMGB1 Signaling,Pulmonary Fibrosis Idiopathic Signaling Pathway,Senescence Pathway,TGF-Î² Signaling
hsa-miR-143-3p	miR-143-3p (and other miRNAs w/seed GAGAUGA)	TargetScan Human	High (predicted)	SFRP4	Role of Macrophages, Fibroblasts and Endothelial Cells in Rheumatoid Arthritis,Role of Osteoblasts, Osteoclasts and Chondrocytes in Rheumatoid Arthritis,WNT/Î²-catenin Signaling
hsa-miR-143-3p	miR-143-3p (and other miRNAs w/seed GAGAUGA)	TargetScan Human	Moderate (predicted)	SFXN1
hsa-miR-143-3p	miR-143-3p (and other miRNAs w/seed GAGAUGA)	TargetScan Human	Moderate (predicted)	SH2D4B
hsa-miR-143-3p	miR-143-3p (and other miRNAs w/seed GAGAUGA)	TargetScan Human	Moderate (predicted)	SHISA6
hsa-miR-143-3p	miR-143-3p (and other miRNAs w/seed GAGAUGA)	TargetScan Human	High (predicted)	SHISA7
hsa-miR-143-3p	miR-143-3p (and other miRNAs w/seed GAGAUGA)	TargetScan Human	Moderate (predicted)	SIGLEC10
hsa-miR-143-3p	miR-143-3p (and other miRNAs w/seed GAGAUGA)	TargetScan Human	Moderate (predicted)	SINHCAF
hsa-miR-143-3p	miR-143-3p (and other miRNAs w/seed GAGAUGA)	TargetScan Human	Moderate (predicted)	SLC15A4
hsa-miR-143-3p	miR-143-3p (and other miRNAs w/seed GAGAUGA)	TargetScan Human	Moderate (predicted)	SLC16A12
hsa-miR-143-3p	miR-143-3p (and other miRNAs w/seed GAGAUGA)	TargetScan Human	Moderate (predicted)	SLC16A2	TR/RXR Activation
hsa-miR-143-3p	miR-143-3p (and other miRNAs w/seed GAGAUGA)	TargetScan Human	High (predicted)	SLC16A5
hsa-miR-143-3p	miR-143-3p (and other miRNAs w/seed GAGAUGA)	TargetScan Human	Moderate (predicted)	SLC1A2	Amyotrophic Lateral Sclerosis Signaling,Glutamate Receptor Signaling,Neuroinflammation Signaling Pathway,Neurovascular Coupling Signaling Pathway
hsa-miR-143-3p	miR-143-3p (and other miRNAs w/seed GAGAUGA)	TargetScan Human	Moderate (predicted)	SLC1A3	Glutamate Receptor Signaling,Neuroinflammation Signaling Pathway,Neurovascular Coupling Signaling Pathway
hsa-miR-143-3p	miR-143-3p (and other miRNAs w/seed GAGAUGA)	TargetScan Human	Moderate (predicted)	SLC22A16	Polyamine Regulation in Colon Cancer
hsa-miR-143-3p	miR-143-3p (and other miRNAs w/seed GAGAUGA)	TargetScan Human	High (predicted)	SLC25A15
hsa-miR-143-3p	miR-143-3p (and other miRNAs w/seed GAGAUGA)	TargetScan Human	Moderate (predicted)	SLC25A44
hsa-miR-143-3p	miR-143-3p (and other miRNAs w/seed GAGAUGA)	TargetScan Human	Moderate (predicted)	SLC30A1
hsa-miR-143-3p	miR-143-3p (and other miRNAs w/seed GAGAUGA)	TargetScan Human	High (predicted)	SLC30A8
hsa-miR-143-3p	miR-143-3p (and other miRNAs w/seed GAGAUGA)	TargetScan Human	Moderate (predicted)	SLC31A2
hsa-miR-143-3p	miR-143-3p (and other miRNAs w/seed GAGAUGA)	TargetScan Human	Moderate (predicted)	SLC35A4
hsa-miR-143-3p	miR-143-3p (and other miRNAs w/seed GAGAUGA)	TargetScan Human	Moderate (predicted)	SLC37A2
hsa-miR-143-3p	miR-143-3p (and other miRNAs w/seed GAGAUGA)	TargetScan Human	Moderate (predicted)	SLC38A7
hsa-miR-143-3p	miR-143-3p (and other miRNAs w/seed GAGAUGA)	TargetScan Human	Moderate (predicted)	SLC39A11
hsa-miR-143-3p	miR-143-3p (and other miRNAs w/seed GAGAUGA)	TargetScan Human	Moderate (predicted)	SLC41A1
hsa-miR-143-3p	miR-143-3p (and other miRNAs w/seed GAGAUGA)	TargetScan Human	Moderate (predicted)	SLC4A8
hsa-miR-143-3p	miR-143-3p (and other miRNAs w/seed GAGAUGA)	TargetScan Human	Moderate (predicted)	SLC6A16
hsa-miR-143-3p	miR-143-3p (and other miRNAs w/seed GAGAUGA)	TargetScan Human	Moderate (predicted)	SLC9A5	Apelin Cardiomyocyte Signaling Pathway,Sperm Motility
hsa-miR-143-3p	miR-143-3p (and other miRNAs w/seed GAGAUGA)	TargetScan Human	Moderate (predicted)	SLFNL1
hsa-miR-143-3p	miR-143-3p (and other miRNAs w/seed GAGAUGA)	TargetScan Human	Moderate (predicted)	SMCR8
hsa-miR-143-3p	miR-143-3p (and other miRNAs w/seed GAGAUGA)	TargetScan Human	Moderate (predicted)	SMIM21
hsa-miR-143-3p	miR-143-3p (and other miRNAs w/seed GAGAUGA)	TargetScan Human	Moderate (predicted)	SMNDC1
hsa-miR-143-3p	miR-143-3p (and other miRNAs w/seed GAGAUGA)	TargetScan Human	Moderate (predicted)	SNX30
hsa-miR-143-3p	miR-143-3p (and other miRNAs w/seed GAGAUGA)	TargetScan Human	Moderate (predicted)	SOHLH2
hsa-miR-143-3p	miR-143-3p (and other miRNAs w/seed GAGAUGA)	TargetScan Human	Moderate (predicted)	SP7	Osteoarthritis Pathway,Role of Osteoblasts, Osteoclasts and Chondrocytes in Rheumatoid Arthritis
hsa-miR-143-3p	miR-143-3p (and other miRNAs w/seed GAGAUGA)	TargetScan Human	Moderate (predicted)	SPACA4
hsa-miR-143-3p	miR-143-3p (and other miRNAs w/seed GAGAUGA)	TargetScan Human	High (predicted)	SPATA12
hsa-miR-143-3p	miR-143-3p (and other miRNAs w/seed GAGAUGA)	TargetScan Human	Moderate (predicted)	SPIB
hsa-miR-143-3p	miR-143-3p (and other miRNAs w/seed GAGAUGA)	TargetScan Human	Moderate (predicted)	SPINT3
hsa-miR-143-3p	miR-143-3p (and other miRNAs w/seed GAGAUGA)	TargetScan Human	High (predicted)	SPRING1
hsa-miR-143-3p	miR-143-3p (and other miRNAs w/seed GAGAUGA)	TargetScan Human	Moderate (predicted)	SPRY3
hsa-miR-143-3p	miR-143-3p (and other miRNAs w/seed GAGAUGA)	TargetScan Human	Moderate (predicted)	SRD5A1	Androgen Biosynthesis,Prostate Cancer Signaling
hsa-miR-143-3p	miR-143-3p (and other miRNAs w/seed GAGAUGA)	TargetScan Human	Moderate (predicted)	SRSF11
hsa-miR-143-3p	miR-143-3p (and other miRNAs w/seed GAGAUGA)	TargetScan Human	Moderate (predicted)	SSH2	3-phosphoinositide Biosynthesis,3-phosphoinositide Degradation,Actin Cytoskeleton Signaling,D-myo-inositol (1,4,5,6)-Tetrakisphosphate Biosynthesis,D-myo-inositol (3,4,5,6)-tetrakisphosphate Biosynthesis,D-myo-inositol-5-phosphate Metabolism,Superpathway of Inositol Phosphate Compounds
hsa-miR-143-3p	miR-143-3p (and other miRNAs w/seed GAGAUGA)	TargetScan Human	Moderate (predicted)	SSX1
hsa-miR-143-3p	miR-143-3p (and other miRNAs w/seed GAGAUGA)	TargetScan Human	Moderate (predicted)	ST6GALNAC2
hsa-miR-143-3p	miR-143-3p (and other miRNAs w/seed GAGAUGA)	TargetScan Human	Moderate (predicted)	ST8SIA2
hsa-miR-143-3p	miR-143-3p (and other miRNAs w/seed GAGAUGA)	TargetScan Human	Moderate (predicted)	STAC
hsa-miR-143-3p	miR-143-3p (and other miRNAs w/seed GAGAUGA)	TargetScan Human	Moderate (predicted)	STARD4
hsa-miR-143-3p	miR-143-3p (and other miRNAs w/seed GAGAUGA)	TargetScan Human	Moderate (predicted)	STK16
hsa-miR-143-3p	miR-143-3p (and other miRNAs w/seed GAGAUGA)	TargetScan Human	Moderate (predicted)	STOX2
hsa-miR-143-3p	miR-143-3p (and other miRNAs w/seed GAGAUGA)	TargetScan Human	Moderate (predicted)	STRN3
hsa-miR-143-3p	miR-143-3p (and other miRNAs w/seed GAGAUGA)	TargetScan Human	Moderate (predicted)	STXBP1	Synaptogenesis Signaling Pathway
hsa-miR-143-3p	miR-143-3p (and other miRNAs w/seed GAGAUGA)	TargetScan Human	Moderate (predicted)	SUCNR1	Breast Cancer Regulation by Stathmin1,CREB Signaling in Neurons,G-Protein Coupled Receptor Signaling,Hepatic Fibrosis Signaling Pathway,Phagosome Formation
hsa-miR-143-3p	miR-143-3p (and other miRNAs w/seed GAGAUGA)	TargetScan Human	High (predicted)	SULT1E1	Chondroitin Sulfate Biosynthesis,Chondroitin Sulfate Biosynthesis (Late Stages),Dermatan Sulfate Biosynthesis,Dermatan Sulfate Biosynthesis (Late Stages),Heparan Sulfate Biosynthesis,Heparan Sulfate Biosynthesis (Late Stages),LPS/IL-1 Mediated Inhibition of RXR Function,Xenobiotic Metabolism CAR Signaling Pathway,Xenobiotic Metabolism PXR Signaling Pathway,Xenobiotic Metabolism Signaling
hsa-miR-143-3p	miR-143-3p (and other miRNAs w/seed GAGAUGA)	TargetScan Human	Moderate (predicted)	SV2C
hsa-miR-143-3p	miR-143-3p (and other miRNAs w/seed GAGAUGA)	TargetScan Human	Moderate (predicted)	SYT10	Synaptogenesis Signaling Pathway
hsa-miR-143-3p	miR-143-3p (and other miRNAs w/seed GAGAUGA)	TargetScan Human	Moderate (predicted)	SYT9	Synaptogenesis Signaling Pathway
hsa-miR-143-3p	miR-143-3p (and other miRNAs w/seed GAGAUGA)	TargetScan Human	Moderate (predicted)	TACR1	Breast Cancer Regulation by Stathmin1,CREB Signaling in Neurons,G-Protein Coupled Receptor Signaling,Neuropathic Pain Signaling In Dorsal Horn Neurons,Phagosome Formation
hsa-miR-143-3p	miR-143-3p (and other miRNAs w/seed GAGAUGA)	TargetScan Human	Moderate (predicted)	TAF12	Androgen Signaling,Assembly of RNA Polymerase II Complex,Glucocorticoid Receptor Signaling
hsa-miR-143-3p	miR-143-3p (and other miRNAs w/seed GAGAUGA)	TargetScan Human	High (predicted)	TAF1L	Androgen Signaling,Assembly of RNA Polymerase II Complex,Glucocorticoid Receptor Signaling
hsa-miR-143-3p	miR-143-3p (and other miRNAs w/seed GAGAUGA)	TargetScan Human	Moderate (predicted)	TAFA1
hsa-miR-143-3p	miR-143-3p (and other miRNAs w/seed GAGAUGA)	TargetScan Human	Moderate (predicted)	TARDBP
hsa-miR-143-3p	miR-143-3p (and other miRNAs w/seed GAGAUGA)	TargetScan Human	Moderate (predicted)	TAS2R14	Gustation Pathway
hsa-miR-143-3p	miR-143-3p (and other miRNAs w/seed GAGAUGA)	TargetScan Human	High (predicted)	TBCK
hsa-miR-143-3p	miR-143-3p (and other miRNAs w/seed GAGAUGA)	TargetScan Human	Moderate (predicted)	TCEAL7
hsa-miR-143-3p	miR-143-3p (and other miRNAs w/seed GAGAUGA)	TargetScan Human	Moderate (predicted)	TCEAL9
hsa-miR-143-3p	miR-143-3p (and other miRNAs w/seed GAGAUGA)	TargetScan Human	Moderate (predicted)	TCEANC2
hsa-miR-143-3p	miR-143-3p (and other miRNAs w/seed GAGAUGA)	TargetScan Human	Moderate (predicted)	TCF7	Acute Myeloid Leukemia Signaling,Adipogenesis pathway,Basal Cell Carcinoma Signaling,BEX2 Signaling Pathway,Colorectal Cancer Metastasis Signaling,Endocannabinoid Cancer Inhibition Pathway,Epithelial Adherens Junction Signaling,Factors Promoting Cardiogenesis in Vertebrates,Hepatic Fibrosis Signaling Pathway,HOTAIR Regulatory Pathway,Human Embryonic Stem Cell Pluripotency,Mouse Embryonic Stem Cel…
hsa-miR-143-3p	miR-143-3p (and other miRNAs w/seed GAGAUGA)	TargetScan Human	Moderate (predicted)	TCP10L2/TCP10L3
hsa-miR-143-3p	miR-143-3p (and other miRNAs w/seed GAGAUGA)	TargetScan Human	Moderate (predicted)	TENT4B
hsa-miR-143-3p	miR-143-3p (and other miRNAs w/seed GAGAUGA)	TargetScan Human	Moderate (predicted)	TET1
hsa-miR-143-3p	miR-143-3p (and other miRNAs w/seed GAGAUGA)	TargetScan Human	Moderate (predicted)	TEX35
hsa-miR-143-3p	miR-143-3p (and other miRNAs w/seed GAGAUGA)	TargetScan Human	Moderate (predicted)	TEX51
hsa-miR-143-3p	miR-143-3p (and other miRNAs w/seed GAGAUGA)	TargetScan Human	High (predicted)	TFF3
hsa-miR-143-3p	miR-143-3p (and other miRNAs w/seed GAGAUGA)	TargetScan Human	Moderate (predicted)	THEM4	Acyl-CoA Hydrolysis,PI3K/AKT Signaling,Stearate Biosynthesis I (Animals)
hsa-miR-143-3p	miR-143-3p (and other miRNAs w/seed GAGAUGA)	TargetScan Human	Moderate (predicted)	THEMIS2
hsa-miR-143-3p	miR-143-3p (and other miRNAs w/seed GAGAUGA)	TargetScan Human	Moderate (predicted)	THRB	TR/RXR Activation,White Adipose Tissue Browning Pathway
hsa-miR-143-3p	miR-143-3p (and other miRNAs w/seed GAGAUGA)	TargetScan Human	Moderate (predicted)	THY1	Granulocyte Adhesion and Diapedesis,Leukocyte Extravasation Signaling
hsa-miR-143-3p	miR-143-3p (and other miRNAs w/seed GAGAUGA)	TargetScan Human	Moderate (predicted)	TICRR
hsa-miR-143-3p	miR-143-3p (and other miRNAs w/seed GAGAUGA)	TargetScan Human	Moderate (predicted)	TIGD5
hsa-miR-143-3p	miR-143-3p (and other miRNAs w/seed GAGAUGA)	TargetScan Human	Moderate (predicted)	TIGIT
hsa-miR-143-3p	miR-143-3p (and other miRNAs w/seed GAGAUGA)	TargetScan Human	Moderate (predicted)	TIMM17A	Necroptosis Signaling Pathway,Sirtuin Signaling Pathway
hsa-miR-143-3p	miR-143-3p (and other miRNAs w/seed GAGAUGA)	TargetScan Human	Moderate (predicted)	TKTL2	Pentose Phosphate Pathway,Pentose Phosphate Pathway (Non-oxidative Branch)
hsa-miR-143-3p	miR-143-3p (and other miRNAs w/seed GAGAUGA)	TargetScan Human	Moderate (predicted)	TLR2	Altered T Cell and B Cell Signaling in Rheumatoid Arthritis,Colorectal Cancer Metastasis Signaling,Communication between Innate and Adaptive Immune Cells,Dendritic Cell Maturation,Glucocorticoid Receptor Signaling,IL-12 Signaling and Production in Macrophages,MSP-RON Signaling Pathway,Neuroinflammation Signaling Pathway,NF-ÎºB Signaling,Osteoarthritis Pathway,Phagosome Formation,Production of Nit…
hsa-miR-143-3p	miR-143-3p (and other miRNAs w/seed GAGAUGA)	TargetScan Human	Moderate (predicted)	TM2D2
hsa-miR-143-3p	miR-143-3p (and other miRNAs w/seed GAGAUGA)	TargetScan Human	Moderate (predicted)	TM4SF19
hsa-miR-143-3p	miR-143-3p (and other miRNAs w/seed GAGAUGA)	TargetScan Human	Moderate (predicted)	TM6SF1
hsa-miR-143-3p	miR-143-3p (and other miRNAs w/seed GAGAUGA)	TargetScan Human	Moderate (predicted)	TMEM121
hsa-miR-143-3p	miR-143-3p (and other miRNAs w/seed GAGAUGA)	TargetScan Human	High (predicted)	TMEM134
hsa-miR-143-3p	miR-143-3p (and other miRNAs w/seed GAGAUGA)	TargetScan Human	Moderate (predicted)	TMEM135
hsa-miR-143-3p	miR-143-3p (and other miRNAs w/seed GAGAUGA)	TargetScan Human	Moderate (predicted)	TMEM150C
hsa-miR-143-3p	miR-143-3p (and other miRNAs w/seed GAGAUGA)	TargetScan Human	High (predicted)	TMEM154
hsa-miR-143-3p	miR-143-3p (and other miRNAs w/seed GAGAUGA)	TargetScan Human	Moderate (predicted)	TMEM170A
hsa-miR-143-3p	miR-143-3p (and other miRNAs w/seed GAGAUGA)	TargetScan Human	High (predicted)	TMEM178B
hsa-miR-143-3p	miR-143-3p (and other miRNAs w/seed GAGAUGA)	TargetScan Human	High (predicted)	TMEM214
hsa-miR-143-3p	miR-143-3p (and other miRNAs w/seed GAGAUGA)	TargetScan Human	Moderate (predicted)	TMEM268
hsa-miR-143-3p	miR-143-3p (and other miRNAs w/seed GAGAUGA)	TargetScan Human	High (predicted)	TMEM69
hsa-miR-143-3p	miR-143-3p (and other miRNAs w/seed GAGAUGA)	TargetScan Human	Moderate (predicted)	TMEM78
hsa-miR-143-3p	miR-143-3p (and other miRNAs w/seed GAGAUGA)	TargetScan Human	Moderate (predicted)	TMEM80
hsa-miR-143-3p	miR-143-3p (and other miRNAs w/seed GAGAUGA)	TargetScan Human	Moderate (predicted)	TMEM88
hsa-miR-143-3p	miR-143-3p (and other miRNAs w/seed GAGAUGA)	TargetScan Human	Moderate (predicted)	TMEM99
hsa-miR-143-3p	miR-143-3p (and other miRNAs w/seed GAGAUGA)	TargetScan Human	Moderate (predicted)	TMIGD3
hsa-miR-143-3p	miR-143-3p (and other miRNAs w/seed GAGAUGA)	TargetScan Human	Moderate (predicted)	TMLHE	Fatty Acid Î±-oxidation,L-carnitine Biosynthesis
hsa-miR-143-3p	miR-143-3p (and other miRNAs w/seed GAGAUGA)	TargetScan Human	High (predicted)	TMOD2
hsa-miR-143-3p	miR-143-3p (and other miRNAs w/seed GAGAUGA)	TargetScan Human	Moderate (predicted)	TMX4
hsa-miR-143-3p	miR-143-3p (and other miRNAs w/seed GAGAUGA)	TargetScan Human	Moderate (predicted)	TNFAIP8L3
hsa-miR-143-3p	miR-143-3p (and other miRNAs w/seed GAGAUGA)	TargetScan Human	Moderate (predicted)	TNFRSF10D	Retinoic acid Mediated Apoptosis Signaling
hsa-miR-143-3p	miR-143-3p (and other miRNAs w/seed GAGAUGA)	TargetScan Human	Moderate (predicted)	TNP1
hsa-miR-143-3p	miR-143-3p (and other miRNAs w/seed GAGAUGA)	TargetScan Human	Moderate (predicted)	TNS3	3-phosphoinositide Biosynthesis,3-phosphoinositide Degradation,D-myo-inositol (1,4,5,6)-Tetrakisphosphate Biosynthesis,D-myo-inositol (3,4,5,6)-tetrakisphosphate Biosynthesis,D-myo-inositol-5-phosphate Metabolism,Superpathway of Inositol Phosphate Compounds
hsa-miR-143-3p	miR-143-3p (and other miRNAs w/seed GAGAUGA)	TargetScan Human	Moderate (predicted)	TOMM40	Necroptosis Signaling Pathway,Sirtuin Signaling Pathway
hsa-miR-143-3p	miR-143-3p (and other miRNAs w/seed GAGAUGA)	Ingenuity Expert Findings	Experimentally Observed	TOP2A	Cell Cycle Control of Chromosomal Replication,Cell Cycle: G2/M DNA Damage Checkpoint Regulation,NER (Nucleotide Excision Repair, Enhanced Pathway)
hsa-miR-143-3p	miR-143-3p (and other miRNAs w/seed GAGAUGA)	TargetScan Human	High (predicted)	TOR1AIP2
hsa-miR-143-3p	miR-143-3p (and other miRNAs w/seed GAGAUGA)	TargetScan Human	Moderate (predicted)	TPM3	Calcium Signaling
hsa-miR-143-3p	miR-143-3p (and other miRNAs w/seed GAGAUGA)	TargetScan Human	Moderate (predicted)	TPM4	Calcium Signaling
hsa-miR-143-3p	miR-143-3p (and other miRNAs w/seed GAGAUGA)	TargetScan Human	High (predicted)	TPP1	Neuroprotective Role of THOP1 in Alzheimer's Disease,Telomerase Signaling
hsa-miR-143-3p	miR-143-3p (and other miRNAs w/seed GAGAUGA)	TargetScan Human	Moderate (predicted)	TRAM2
hsa-miR-143-3p	miR-143-3p (and other miRNAs w/seed GAGAUGA)	TargetScan Human	Moderate (predicted)	TRAPPC8
hsa-miR-143-3p	miR-143-3p (and other miRNAs w/seed GAGAUGA)	TargetScan Human	Moderate (predicted)	TREML2
hsa-miR-143-3p	miR-143-3p (and other miRNAs w/seed GAGAUGA)	TargetScan Human	Moderate (predicted)	TRIM10
hsa-miR-143-3p	miR-143-3p (and other miRNAs w/seed GAGAUGA)	TargetScan Human	High (predicted)	TRIM22
hsa-miR-143-3p	miR-143-3p (and other miRNAs w/seed GAGAUGA)	TargetScan Human	Moderate (predicted)	TRIM26
hsa-miR-143-3p	miR-143-3p (and other miRNAs w/seed GAGAUGA)	TargetScan Human	Moderate (predicted)	TRIM58
hsa-miR-143-3p	miR-143-3p (and other miRNAs w/seed GAGAUGA)	TargetScan Human	High (predicted)	TSC22D3	Glucocorticoid Receptor Signaling
hsa-miR-143-3p	miR-143-3p (and other miRNAs w/seed GAGAUGA)	TargetScan Human	Moderate (predicted)	TSHR	Autoimmune Thyroid Disease Signaling,Breast Cancer Regulation by Stathmin1,CREB Signaling in Neurons,G-Protein Coupled Receptor Signaling,Phagosome Formation
hsa-miR-143-3p	miR-143-3p (and other miRNAs w/seed GAGAUGA)	TargetScan Human	Moderate (predicted)	TSPAN5	Integrin Signaling
hsa-miR-143-3p	miR-143-3p (and other miRNAs w/seed GAGAUGA)	TargetScan Human	Moderate (predicted)	TTC19
hsa-miR-143-3p	miR-143-3p (and other miRNAs w/seed GAGAUGA)	TargetScan Human	Moderate (predicted)	TTPA
hsa-miR-143-3p	miR-143-3p (and other miRNAs w/seed GAGAUGA)	TargetScan Human	Moderate (predicted)	TXLNB
hsa-miR-143-3p	miR-143-3p (and other miRNAs w/seed GAGAUGA)	TargetScan Human	High (predicted)	UBE2E1	Hypoxia Signaling in the Cardiovascular System,Protein Ubiquitination Pathway
hsa-miR-143-3p	miR-143-3p (and other miRNAs w/seed GAGAUGA)	TargetScan Human	High (predicted)	UBE2E3	Hypoxia Signaling in the Cardiovascular System,NRF2-mediated Oxidative Stress Response,Protein Ubiquitination Pathway
hsa-miR-143-3p	miR-143-3p (and other miRNAs w/seed GAGAUGA)	TargetScan Human	High (predicted)	UBXN2B
hsa-miR-143-3p	miR-143-3p (and other miRNAs w/seed GAGAUGA)	TargetScan Human	Moderate (predicted)	UNC5D	Axonal Guidance Signaling,Netrin Signaling
hsa-miR-143-3p	miR-143-3p (and other miRNAs w/seed GAGAUGA)	TargetScan Human	Moderate (predicted)	UPF2
hsa-miR-143-3p	miR-143-3p (and other miRNAs w/seed GAGAUGA)	TargetScan Human	Moderate (predicted)	UPRT	Salvage Pathways of Pyrimidine Ribonucleotides
hsa-miR-143-3p	miR-143-3p (and other miRNAs w/seed GAGAUGA)	TargetScan Human	Moderate (predicted)	USP18	Protein Ubiquitination Pathway
hsa-miR-143-3p	miR-143-3p (and other miRNAs w/seed GAGAUGA)	TargetScan Human	Moderate (predicted)	USP22	Protein Ubiquitination Pathway
hsa-miR-143-3p	miR-143-3p (and other miRNAs w/seed GAGAUGA)	TargetScan Human	Moderate (predicted)	USP45	Protein Ubiquitination Pathway
hsa-miR-143-3p	miR-143-3p (and other miRNAs w/seed GAGAUGA)	TargetScan Human	Moderate (predicted)	USP46	Protein Ubiquitination Pathway
hsa-miR-143-3p	miR-143-3p (and other miRNAs w/seed GAGAUGA)	TargetScan Human	Moderate (predicted)	UTP14C
hsa-miR-143-3p	miR-143-3p (and other miRNAs w/seed GAGAUGA)	TargetScan Human	High (predicted)	UTP18
hsa-miR-143-3p	miR-143-3p (and other miRNAs w/seed GAGAUGA)	TargetScan Human	Moderate (predicted)	VAMP7
hsa-miR-143-3p	miR-143-3p (and other miRNAs w/seed GAGAUGA)	TargetScan Human	High (predicted)	VAPB
hsa-miR-143-3p	miR-143-3p (and other miRNAs w/seed GAGAUGA)	TargetScan Human	Moderate (predicted)	VASH1
hsa-miR-143-3p	miR-143-3p (and other miRNAs w/seed GAGAUGA)	TargetScan Human	Moderate (predicted)	VAX1
hsa-miR-143-3p	miR-143-3p (and other miRNAs w/seed GAGAUGA)	TargetScan Human	Moderate (predicted)	VBP1
hsa-miR-143-3p	miR-143-3p (and other miRNAs w/seed GAGAUGA)	TargetScan Human	Moderate (predicted)	VDAC1	Mitochondrial Dysfunction,Necroptosis Signaling Pathway,Sirtuin Signaling Pathway
hsa-miR-143-3p	miR-143-3p (and other miRNAs w/seed GAGAUGA)	TargetScan Human	High (predicted)	VHL	HIF1Î± Signaling,Hypoxia Signaling in the Cardiovascular System,MSP-RON Signaling In Cancer Cells Pathway,Protein Ubiquitination Pathway,Renal Cell Carcinoma Signaling,Senescence Pathway
hsa-miR-143-3p	miR-143-3p (and other miRNAs w/seed GAGAUGA)	TargetScan Human	Moderate (predicted)	VPS16	Autophagy,Phagosome Maturation
hsa-miR-143-3p	miR-143-3p (and other miRNAs w/seed GAGAUGA)	TargetScan Human	Moderate (predicted)	VPS45
hsa-miR-143-3p	miR-143-3p (and other miRNAs w/seed GAGAUGA)	TargetScan Human	Moderate (predicted)	VPS72
hsa-miR-143-3p	miR-143-3p (and other miRNAs w/seed GAGAUGA)	TargetScan Human	Moderate (predicted)	VSTM2A
hsa-miR-143-3p	miR-143-3p (and other miRNAs w/seed GAGAUGA)	TargetScan Human	Moderate (predicted)	WASF3	Signaling by Rho Family GTPases
hsa-miR-143-3p	miR-143-3p (and other miRNAs w/seed GAGAUGA)	TargetScan Human	Moderate (predicted)	WDR87
hsa-miR-143-3p	miR-143-3p (and other miRNAs w/seed GAGAUGA)	TargetScan Human	Moderate (predicted)	WNT3	Axonal Guidance Signaling,Basal Cell Carcinoma Signaling,Cardiac Hypertrophy Signaling (Enhanced),Colorectal Cancer Metastasis Signaling,Factors Promoting Cardiogenesis in Vertebrates,Glioblastoma Multiforme Signaling,Hepatic Fibrosis Signaling Pathway,HOTAIR Regulatory Pathway,Human Embryonic Stem Cell Pluripotency,Molecular Mechanisms of Cancer,Ovarian Cancer Signaling,PCP (Planar Cell Polarity…
hsa-miR-143-3p	miR-143-3p (and other miRNAs w/seed GAGAUGA)	TargetScan Human	Moderate (predicted)	WNT5B	Axonal Guidance Signaling,Basal Cell Carcinoma Signaling,Cardiac Hypertrophy Signaling (Enhanced),Colorectal Cancer Metastasis Signaling,Factors Promoting Cardiogenesis in Vertebrates,Glioblastoma Multiforme Signaling,Hepatic Fibrosis Signaling Pathway,HOTAIR Regulatory Pathway,Human Embryonic Stem Cell Pluripotency,Molecular Mechanisms of Cancer,Ovarian Cancer Signaling,PCP (Planar Cell Polarity…
hsa-miR-143-3p	miR-143-3p (and other miRNAs w/seed GAGAUGA)	TargetScan Human	Moderate (predicted)	WWC3
hsa-miR-143-3p	miR-143-3p (and other miRNAs w/seed GAGAUGA)	TargetScan Human	Moderate (predicted)	XAF1
hsa-miR-143-3p	miR-143-3p (and other miRNAs w/seed GAGAUGA)	TargetScan Human	High (predicted)	XCR1	Breast Cancer Regulation by Stathmin1,cAMP-mediated signaling,CREB Signaling in Neurons,G-Protein Coupled Receptor Signaling,GÎ±i Signaling,Phagosome Formation
hsa-miR-143-3p	miR-143-3p (and other miRNAs w/seed GAGAUGA)	TargetScan Human	Moderate (predicted)	XKR4
hsa-miR-143-3p	miR-143-3p (and other miRNAs w/seed GAGAUGA)	TargetScan Human	Moderate (predicted)	XXBAC_BPG32J320
hsa-miR-143-3p	miR-143-3p (and other miRNAs w/seed GAGAUGA)	TargetScan Human	Moderate (predicted)	YARS1	tRNA Charging
hsa-miR-143-3p	miR-143-3p (and other miRNAs w/seed GAGAUGA)	TargetScan Human	Moderate (predicted)	ZBED5
hsa-miR-143-3p	miR-143-3p (and other miRNAs w/seed GAGAUGA)	TargetScan Human	Moderate (predicted)	ZBTB37
hsa-miR-143-3p	miR-143-3p (and other miRNAs w/seed GAGAUGA)	TargetScan Human	Moderate (predicted)	ZBTB41
hsa-miR-143-3p	miR-143-3p (and other miRNAs w/seed GAGAUGA)	TargetScan Human	Moderate (predicted)	ZBTB44
hsa-miR-143-3p	miR-143-3p (and other miRNAs w/seed GAGAUGA)	TargetScan Human	Moderate (predicted)	ZBTB6
hsa-miR-143-3p	miR-143-3p (and other miRNAs w/seed GAGAUGA)	TargetScan Human	Moderate (predicted)	ZC4H2
hsa-miR-143-3p	miR-143-3p (and other miRNAs w/seed GAGAUGA)	TargetScan Human	Moderate (predicted)	ZDHHC11
hsa-miR-143-3p	miR-143-3p (and other miRNAs w/seed GAGAUGA)	TargetScan Human	High (predicted)	ZDHHC11B
hsa-miR-143-3p	miR-143-3p (and other miRNAs w/seed GAGAUGA)	TargetScan Human	Moderate (predicted)	ZDHHC9
hsa-miR-143-3p	miR-143-3p (and other miRNAs w/seed GAGAUGA)	TargetScan Human	Moderate (predicted)	ZFP30
hsa-miR-143-3p	miR-143-3p (and other miRNAs w/seed GAGAUGA)	TargetScan Human	Moderate (predicted)	ZFP36L1	Inhibition of ARE-Mediated mRNA Degradation Pathway,Senescence Pathway
hsa-miR-143-3p	miR-143-3p (and other miRNAs w/seed GAGAUGA)	TargetScan Human	Moderate (predicted)	ZFP69B
hsa-miR-143-3p	miR-143-3p (and other miRNAs w/seed GAGAUGA)	TargetScan Human	Moderate (predicted)	ZFYVE28
hsa-miR-143-3p	miR-143-3p (and other miRNAs w/seed GAGAUGA)	TargetScan Human	High (predicted)	ZIM3
hsa-miR-143-3p	miR-143-3p (and other miRNAs w/seed GAGAUGA)	TargetScan Human	Moderate (predicted)	ZKSCAN1
hsa-miR-143-3p	miR-143-3p (and other miRNAs w/seed GAGAUGA)	TargetScan Human	Moderate (predicted)	ZNF182
hsa-miR-143-3p	miR-143-3p (and other miRNAs w/seed GAGAUGA)	TargetScan Human	Moderate (predicted)	ZNF256
hsa-miR-143-3p	miR-143-3p (and other miRNAs w/seed GAGAUGA)	TargetScan Human	Moderate (predicted)	ZNF275
hsa-miR-143-3p	miR-143-3p (and other miRNAs w/seed GAGAUGA)	TargetScan Human	Moderate (predicted)	ZNF280A
hsa-miR-143-3p	miR-143-3p (and other miRNAs w/seed GAGAUGA)	TargetScan Human	High (predicted)	ZNF300
hsa-miR-143-3p	miR-143-3p (and other miRNAs w/seed GAGAUGA)	TargetScan Human	Moderate (predicted)	ZNF394
hsa-miR-143-3p	miR-143-3p (and other miRNAs w/seed GAGAUGA)	TargetScan Human	Moderate (predicted)	ZNF429
hsa-miR-143-3p	miR-143-3p (and other miRNAs w/seed GAGAUGA)	TargetScan Human	Moderate (predicted)	ZNF441
hsa-miR-143-3p	miR-143-3p (and other miRNAs w/seed GAGAUGA)	TargetScan Human	Moderate (predicted)	ZNF451
hsa-miR-143-3p	miR-143-3p (and other miRNAs w/seed GAGAUGA)	TargetScan Human	Moderate (predicted)	ZNF460
hsa-miR-143-3p	miR-143-3p (and other miRNAs w/seed GAGAUGA)	TargetScan Human	Moderate (predicted)	ZNF514
hsa-miR-143-3p	miR-143-3p (and other miRNAs w/seed GAGAUGA)	TargetScan Human	Moderate (predicted)	ZNF526
hsa-miR-143-3p	miR-143-3p (and other miRNAs w/seed GAGAUGA)	TargetScan Human	Moderate (predicted)	ZNF547
hsa-miR-143-3p	miR-143-3p (and other miRNAs w/seed GAGAUGA)	TargetScan Human	Moderate (predicted)	ZNF557
hsa-miR-143-3p	miR-143-3p (and other miRNAs w/seed GAGAUGA)	TargetScan Human	High (predicted)	ZNF570
hsa-miR-143-3p	miR-143-3p (and other miRNAs w/seed GAGAUGA)	TargetScan Human	Moderate (predicted)	ZNF581
hsa-miR-143-3p	miR-143-3p (and other miRNAs w/seed GAGAUGA)	TargetScan Human	Moderate (predicted)	ZNF583
hsa-miR-143-3p	miR-143-3p (and other miRNAs w/seed GAGAUGA)	TargetScan Human	High (predicted)	ZNF599
hsa-miR-143-3p	miR-143-3p (and other miRNAs w/seed GAGAUGA)	TargetScan Human	Moderate (predicted)	ZNF610
hsa-miR-143-3p	miR-143-3p (and other miRNAs w/seed GAGAUGA)	TargetScan Human	Moderate (predicted)	ZNF622
hsa-miR-143-3p	miR-143-3p (and other miRNAs w/seed GAGAUGA)	TargetScan Human	Moderate (predicted)	ZNF662
hsa-miR-143-3p	miR-143-3p (and other miRNAs w/seed GAGAUGA)	TargetScan Human	Moderate (predicted)	ZNF677
hsa-miR-143-3p	miR-143-3p (and other miRNAs w/seed GAGAUGA)	TargetScan Human	Moderate (predicted)	ZNF705G
hsa-miR-143-3p	miR-143-3p (and other miRNAs w/seed GAGAUGA)	TargetScan Human	Moderate (predicted)	ZNF716
hsa-miR-143-3p	miR-143-3p (and other miRNAs w/seed GAGAUGA)	TargetScan Human	Moderate (predicted)	ZNF790
hsa-miR-143-3p	miR-143-3p (and other miRNAs w/seed GAGAUGA)	TargetScan Human	Moderate (predicted)	ZNF829
hsa-miR-143-3p	miR-143-3p (and other miRNAs w/seed GAGAUGA)	TargetScan Human	Moderate (predicted)	ZSCAN20
hsa-miR-143-3p	miR-143-3p (and other miRNAs w/seed GAGAUGA)	TargetScan Human	Moderate (predicted)	ZSCAN9
hsa-miR-143-3p	miR-143-3p (and other miRNAs w/seed GAGAUGA)	TargetScan Human	Moderate (predicted)	ZWILCH	Kinetochore Metaphase Signaling Pathway
hsa-miR-199b-5p	miR-199a-5p (and other miRNAs w/seed CCAGUGU)	TargetScan Human	Moderate (predicted)	AADAT	Lysine Degradation II,Lysine Degradation V
hsa-miR-199b-5p	miR-199a-5p (and other miRNAs w/seed CCAGUGU)	TargetScan Human	Moderate (predicted)	ABCC1	Cancer Drug Resistance By Drug Efflux,Hepatic Cholestasis,NRF2-mediated Oxidative Stress Response,Xenobiotic Metabolism CAR Signaling Pathway
hsa-miR-199b-5p	miR-199a-5p (and other miRNAs w/seed CCAGUGU)	TargetScan Human	High (predicted)	ABHD17C
hsa-miR-199b-5p	miR-199a-5p (and other miRNAs w/seed CCAGUGU)	TargetScan Human	Moderate (predicted)	ABL2	IL-15 Production,PDGF Signaling,RHOA Signaling,Sperm Motility
hsa-miR-199b-5p	miR-199a-5p (and other miRNAs w/seed CCAGUGU)	TargetScan Human	Moderate (predicted)	ACER2	Ceramide Degradation,Sphingosine and Sphingosine-1-phosphate Metabolism,Sphingosine-1-phosphate Signaling
hsa-miR-199b-5p	miR-199a-5p (and other miRNAs w/seed CCAGUGU)	TargetScan Human	Moderate (predicted)	ACHE
hsa-miR-199b-5p	miR-199a-5p (and other miRNAs w/seed CCAGUGU)	TargetScan Human	High (predicted)	ACP4	NAD Phosphorylation and Dephosphorylation,NAD Salvage Pathway II,Protein Kinase A Signaling
hsa-miR-199b-5p	miR-199a-5p (and other miRNAs w/seed CCAGUGU)	TargetScan Human	Moderate (predicted)	ACTG1	Actin Cytoskeleton Signaling,Agranulocyte Adhesion and Diapedesis,Agrin Interactions at Neuromuscular Junction,Caveolar-mediated Endocytosis Signaling,Cellular Effects of Sildenafil (Viagra),Clathrin-mediated Endocytosis Signaling,Crosstalk between Dendritic Cells and Natural Killer Cells,Death Receptor Signaling,Dilated Cardiomyopathy Signaling Pathway,FAK Signaling,FcÎ³ Receptor-mediated Phagoc…
hsa-miR-199b-5p	miR-199a-5p (and other miRNAs w/seed CCAGUGU)	TargetScan Human	Moderate (predicted)	ACVR1B	Cardiac Hypertrophy Signaling (Enhanced),Epithelial Adherens Junction Signaling,Factors Promoting Cardiogenesis in Vertebrates,FAT10 Cancer Signaling Pathway,Hepatic Fibrosis Signaling Pathway,Neuroinflammation Signaling Pathway,PPARÎ±/RXRÎ± Activation,Pulmonary Fibrosis Idiopathic Signaling Pathway,Senescence Pathway,T Cell Exhaustion Signaling Pathway,TGF-Î² Signaling,Th1 and Th2 Activation Pat…
hsa-miR-199b-5p	miR-199a-5p (and other miRNAs w/seed CCAGUGU)	TargetScan Human	Moderate (predicted)	ADAP2
hsa-miR-199b-5p	miR-199a-5p (and other miRNAs w/seed CCAGUGU)	TargetScan Human	Moderate (predicted)	ADAT2
hsa-miR-199b-5p	miR-199a-5p (and other miRNAs w/seed CCAGUGU)	TargetScan Human	Moderate (predicted)	ADD3	GÎ±s Signaling,Protein Kinase A Signaling
hsa-miR-199b-5p	miR-199a-5p (and other miRNAs w/seed CCAGUGU)	TargetScan Human	Moderate (predicted)	AF011889.5
hsa-miR-199b-5p	miR-199a-5p (and other miRNAs w/seed CCAGUGU)	TargetScan Human	Moderate (predicted)	AGAP1
hsa-miR-199b-5p	miR-199a-5p (and other miRNAs w/seed CCAGUGU)	TargetScan Human	Moderate (predicted)	AGGF1
hsa-miR-199b-5p	miR-199a-5p (and other miRNAs w/seed CCAGUGU)	TargetScan Human	Moderate (predicted)	AIDA
hsa-miR-199b-5p	miR-199a-5p (and other miRNAs w/seed CCAGUGU)	TargetScan Human	High (predicted)	AKAP1	cAMP-mediated signaling,Cardiac Î²-adrenergic Signaling,Protein Kinase A Signaling
hsa-miR-199b-5p	miR-199a-5p (and other miRNAs w/seed CCAGUGU)	TargetScan Human	Moderate (predicted)	AKAP6	cAMP-mediated signaling,Cardiac Î²-adrenergic Signaling,Protein Kinase A Signaling
hsa-miR-199b-5p	miR-199a-5p (and other miRNAs w/seed CCAGUGU)	TargetScan Human	Moderate (predicted)	AKAP7	cAMP-mediated signaling,Cardiac Î²-adrenergic Signaling,Protein Kinase A Signaling
hsa-miR-199b-5p	miR-199a-5p (and other miRNAs w/seed CCAGUGU)	miRecords	Experimentally Observed	ALOX5AP	Eicosanoid Signaling,Leukotriene Biosynthesis
hsa-miR-199b-5p	miR-199a-5p (and other miRNAs w/seed CCAGUGU)	TargetScan Human	High (predicted)	ALPK2
hsa-miR-199b-5p	miR-199a-5p (and other miRNAs w/seed CCAGUGU)	TargetScan Human	High (predicted)	ALS2	Amyotrophic Lateral Sclerosis Signaling
hsa-miR-199b-5p	miR-199a-5p (and other miRNAs w/seed CCAGUGU)	TargetScan Human	Moderate (predicted)	ANGEL1
hsa-miR-199b-5p	miR-199a-5p (and other miRNAs w/seed CCAGUGU)	TargetScan Human	High (predicted)	ANGEL2
hsa-miR-199b-5p	miR-199a-5p (and other miRNAs w/seed CCAGUGU)	TargetScan Human	Moderate (predicted)	ANK3
hsa-miR-199b-5p	miR-199a-5p (and other miRNAs w/seed CCAGUGU)	TargetScan Human	Moderate (predicted)	ANO10
hsa-miR-199b-5p	miR-199a-5p (and other miRNAs w/seed CCAGUGU)	TargetScan Human	Moderate (predicted)	AOC1	Histamine Degradation
hsa-miR-199b-5p	miR-199a-5p (and other miRNAs w/seed CCAGUGU)	TargetScan Human	High (predicted)	AP1G1	Clathrin-mediated Endocytosis Signaling,CTLA4 Signaling in Cytotoxic T Lymphocytes,Phagosome Formation,Virus Entry via Endocytic Pathways
hsa-miR-199b-5p	miR-199a-5p (and other miRNAs w/seed CCAGUGU)	TargetScan Human	High (predicted)	APBB1	Reelin Signaling in Neurons
hsa-miR-199b-5p	miR-199a-5p (and other miRNAs w/seed CCAGUGU)	TargetScan Human	Moderate (predicted)	APLNR	Apelin Adipocyte Signaling Pathway,Apelin Cardiac Fibroblast Signaling Pathway,Apelin Cardiomyocyte Signaling Pathway,Apelin Endothelial Signaling Pathway,Apelin Liver Signaling Pathway,Apelin Muscle Signaling Pathway,Apelin Pancreas Signaling Pathway,Breast Cancer Regulation by Stathmin1,cAMP-mediated signaling,CREB Signaling in Neurons,G-Protein Coupled Receptor Signaling,GÎ±i Signaling,Phagoso…
hsa-miR-199b-5p	miR-199a-5p (and other miRNAs w/seed CCAGUGU)	TargetScan Human	Moderate (predicted)	APMAP
hsa-miR-199b-5p	miR-199a-5p (and other miRNAs w/seed CCAGUGU)	TargetScan Human	High (predicted)	APOL2	Maturity Onset Diabetes of Young (MODY) Signaling
hsa-miR-199b-5p	miR-199a-5p (and other miRNAs w/seed CCAGUGU)	TargetScan Human	Moderate (predicted)	APPBP2
hsa-miR-199b-5p	miR-199a-5p (and other miRNAs w/seed CCAGUGU)	TargetScan Human	Moderate (predicted)	AQP11	eNOS Signaling
hsa-miR-199b-5p	miR-199a-5p (and other miRNAs w/seed CCAGUGU)	TargetScan Human	Moderate (predicted)	ARCN1	Caveolar-mediated Endocytosis Signaling,Coronavirus Replication Pathway
hsa-miR-199b-5p	miR-199a-5p (and other miRNAs w/seed CCAGUGU)	TargetScan Human	High (predicted)	ARF6	Clathrin-mediated Endocytosis Signaling,FcÎ³ Receptor-mediated Phagocytosis in Macrophages and Monocytes,Ferroptosis Signaling Pathway,HER-2 Signaling in Breast Cancer,Integrin Signaling,Lipid Antigen Presentation by CD1,Macropinocytosis Signaling,Paxillin Signaling,Phagosome Formation,Remodeling of Epithelial Adherens Junctions
hsa-miR-199b-5p	miR-199a-5p (and other miRNAs w/seed CCAGUGU)	TargetScan Human	High (predicted)	ARHGAP12	Leukocyte Extravasation Signaling,RHOA Signaling,RHOGDI Signaling
hsa-miR-199b-5p	miR-199a-5p (and other miRNAs w/seed CCAGUGU)	TargetScan Human	Moderate (predicted)	ARHGAP17
hsa-miR-199b-5p	miR-199a-5p (and other miRNAs w/seed CCAGUGU)	TargetScan Human	High (predicted)	ARHGAP21
hsa-miR-199b-5p	miR-199a-5p (and other miRNAs w/seed CCAGUGU)	TargetScan Human	Moderate (predicted)	ARHGEF10	Breast Cancer Regulation by Stathmin1,Molecular Mechanisms of Cancer,Phospholipase C Signaling,Reelin Signaling in Neurons,RHOGDI Signaling,Signaling by Rho Family GTPases,Thrombin Signaling
hsa-miR-199b-5p	miR-199a-5p (and other miRNAs w/seed CCAGUGU)	TargetScan Human	Moderate (predicted)	ARHGEF28
hsa-miR-199b-5p	miR-199a-5p (and other miRNAs w/seed CCAGUGU)	TargetScan Human	Moderate (predicted)	ARHGEF39
hsa-miR-199b-5p	miR-199a-5p (and other miRNAs w/seed CCAGUGU)	TargetScan Human	Moderate (predicted)	ARL14EP
hsa-miR-199b-5p	miR-199a-5p (and other miRNAs w/seed CCAGUGU)	TargetScan Human	Moderate (predicted)	ARL4A
hsa-miR-199b-5p	miR-199a-5p (and other miRNAs w/seed CCAGUGU)	TargetScan Human	Moderate (predicted)	ARRB2	Clathrin-mediated Endocytosis Signaling,G-Protein Coupled Receptor Signaling,IL-8 Signaling,Opioid Signaling Pathway,Oxytocin Signaling Pathway,Role of Tissue Factor in Cancer,Sonic Hedgehog Signaling
hsa-miR-199b-5p	miR-199a-5p (and other miRNAs w/seed CCAGUGU)	TargetScan Human	Moderate (predicted)	ART3
hsa-miR-199b-5p	miR-199a-5p (and other miRNAs w/seed CCAGUGU)	TargetScan Human	Moderate (predicted)	ART4
hsa-miR-199b-5p	miR-199a-5p (and other miRNAs w/seed CCAGUGU)	TargetScan Human	High (predicted)	ASRGL1	Asparagine Degradation I
hsa-miR-199b-5p	miR-199a-5p (and other miRNAs w/seed CCAGUGU)	TargetScan Human	Moderate (predicted)	ATF3	EIF2 Signaling,Endocannabinoid Cancer Inhibition Pathway,PI3K Signaling in B Lymphocytes,Role of PKR in Interferon Induction and Antiviral Response,Senescence Pathway
hsa-miR-199b-5p	miR-199a-5p (and other miRNAs w/seed CCAGUGU)	TargetScan Human	Moderate (predicted)	ATG4D	Sirtuin Signaling Pathway
hsa-miR-199b-5p	miR-199a-5p (and other miRNAs w/seed CCAGUGU)	TargetScan Human	Moderate (predicted)	ATP13A2
hsa-miR-199b-5p	miR-199a-5p (and other miRNAs w/seed CCAGUGU)	TargetScan Human	Moderate (predicted)	ATP1B3
hsa-miR-199b-5p	miR-199a-5p (and other miRNAs w/seed CCAGUGU)	TargetScan Human	Moderate (predicted)	ATP6V1C2	Iron homeostasis signaling pathway,Phagosome Maturation,Role of MAPK Signaling in Promoting the Pathogenesis of Influenza
hsa-miR-199b-5p	miR-199a-5p (and other miRNAs w/seed CCAGUGU)	TargetScan Human	Moderate (predicted)	ATP6V1D	Iron homeostasis signaling pathway,Phagosome Maturation,Role of MAPK Signaling in Promoting the Pathogenesis of Influenza
hsa-miR-199b-5p	miR-199a-5p (and other miRNAs w/seed CCAGUGU)	TargetScan Human	Moderate (predicted)	ATP9A
hsa-miR-199b-5p	miR-199a-5p (and other miRNAs w/seed CCAGUGU)	TargetScan Human	Moderate (predicted)	ATXN7
hsa-miR-199b-5p	miR-199a-5p (and other miRNAs w/seed CCAGUGU)	TargetScan Human	Moderate (predicted)	ATXN7L1
hsa-miR-199b-5p	miR-199a-5p (and other miRNAs w/seed CCAGUGU)	TargetScan Human	Moderate (predicted)	AVPR1B	Breast Cancer Regulation by Stathmin1,CREB Signaling in Neurons,G-Protein Coupled Receptor Signaling,GÎ±q Signaling,Phagosome Formation
hsa-miR-199b-5p	miR-199a-5p (and other miRNAs w/seed CCAGUGU)	TargetScan Human	Moderate (predicted)	B4GALT4
hsa-miR-199b-5p	miR-199a-5p (and other miRNAs w/seed CCAGUGU)	TargetScan Human	High (predicted)	B4GAT1	Melatonin Degradation I,Nicotine Degradation II,Nicotine Degradation III,Serotonin Degradation,Superpathway of Melatonin Degradation,Thyroid Hormone Metabolism II (via Conjugation and/or Degradation)
hsa-miR-199b-5p	miR-199a-5p (and other miRNAs w/seed CCAGUGU)	TargetScan Human	High (predicted)	BAAT	Bile Acid Biosynthesis, Neutral Pathway,FXR/RXR Activation
hsa-miR-199b-5p	miR-199a-5p (and other miRNAs w/seed CCAGUGU)	TargetScan Human	Moderate (predicted)	BAG1	Glucocorticoid Receptor Signaling,Protein Ubiquitination Pathway
hsa-miR-199b-5p	miR-199a-5p (and other miRNAs w/seed CCAGUGU)	TargetScan Human	High (predicted)	BCAM
hsa-miR-199b-5p	miR-199a-5p (and other miRNAs w/seed CCAGUGU)	TargetScan Human	Moderate (predicted)	BCAP29
hsa-miR-199b-5p	miR-199a-5p (and other miRNAs w/seed CCAGUGU)	TargetScan Human	Moderate (predicted)	BCL2	Adrenomedullin signaling pathway,Amyotrophic Lateral Sclerosis Signaling,Apoptosis Signaling,Autophagy,BEX2 Signaling Pathway,Ceramide Signaling,Coronavirus Pathogenesis Pathway,Cytotoxic T Lymphocyte-mediated Apoptosis of Target Cells,Death Receptor Signaling,Dilated Cardiomyopathy Signaling Pathway,Docosahexaenoic Acid (DHA) Signaling,EIF2 Signaling,Estrogen Receptor Signaling,Glucocorticoid Re…
hsa-miR-199b-5p	miR-199a-5p (and other miRNAs w/seed CCAGUGU)	TargetScan Human	Moderate (predicted)	BECN1	Autophagy,Ferroptosis Signaling Pathway,Role of MAPK Signaling in Promoting the Pathogenesis of Influenza,Sirtuin Signaling Pathway
hsa-miR-199b-5p	miR-199a-5p (and other miRNAs w/seed CCAGUGU)	TargetScan Human	Moderate (predicted)	BEND3
hsa-miR-199b-5p	miR-199a-5p (and other miRNAs w/seed CCAGUGU)	TargetScan Human	High (predicted)	BEND7
hsa-miR-199b-5p	miR-199a-5p (and other miRNAs w/seed CCAGUGU)	TargetScan Human	Moderate (predicted)	BHMT	Glycine Betaine Degradation,Methionine Salvage II (Mammalian),Superpathway of Methionine Degradation
hsa-miR-199b-5p	miR-199a-5p (and other miRNAs w/seed CCAGUGU)	TargetScan Human	High (predicted)	BICC1
hsa-miR-199b-5p	miR-199a-5p (and other miRNAs w/seed CCAGUGU)	TargetScan Human	Moderate (predicted)	BICD1
hsa-miR-199b-5p	miR-199a-5p (and other miRNAs w/seed CCAGUGU)	TargetScan Human	High (predicted)	BPIFC
hsa-miR-199b-5p	miR-199a-5p (and other miRNAs w/seed CCAGUGU)	TargetScan Human	Moderate (predicted)	BROX
hsa-miR-199b-5p	miR-199a-5p (and other miRNAs w/seed CCAGUGU)	TargetScan Human	Moderate (predicted)	BTBD3
hsa-miR-199b-5p	miR-199a-5p (and other miRNAs w/seed CCAGUGU)	TargetScan Human	Moderate (predicted)	BTC	ERBB Signaling,Neuregulin Signaling
hsa-miR-199b-5p	miR-199a-5p (and other miRNAs w/seed CCAGUGU)	TargetScan Human	Moderate (predicted)	BTLA	T Cell Exhaustion Signaling Pathway
hsa-miR-199b-5p	miR-199a-5p (and other miRNAs w/seed CCAGUGU)	TargetScan Human	Moderate (predicted)	BTRC	Cell Cycle: G1/S Checkpoint Regulation,Cell Cycle: G2/M DNA Damage Checkpoint Regulation,Circadian Rhythm Signaling,Cyclins and Cell Cycle Regulation,HIPPO signaling,Iron homeostasis signaling pathway,NF-ÎºB Signaling,Protein Ubiquitination Pathway,WNT/Î²-catenin Signaling
hsa-miR-199b-5p	miR-199a-5p (and other miRNAs w/seed CCAGUGU)	TargetScan Human	Moderate (predicted)	C11orf54
hsa-miR-199b-5p	miR-199a-5p (and other miRNAs w/seed CCAGUGU)	TargetScan Human	Moderate (predicted)	C17orf102
hsa-miR-199b-5p	miR-199a-5p (and other miRNAs w/seed CCAGUGU)	TargetScan Human	High (predicted)	C1GALT1
hsa-miR-199b-5p	miR-199a-5p (and other miRNAs w/seed CCAGUGU)	TargetScan Human	Moderate (predicted)	C1orf105
hsa-miR-199b-5p	miR-199a-5p (and other miRNAs w/seed CCAGUGU)	TargetScan Human	Moderate (predicted)	C1orf21
hsa-miR-199b-5p	miR-199a-5p (and other miRNAs w/seed CCAGUGU)	TargetScan Human	High (predicted)	C1QL3
hsa-miR-199b-5p	miR-199a-5p (and other miRNAs w/seed CCAGUGU)	TargetScan Human	Moderate (predicted)	C1QTNF6
hsa-miR-199b-5p	miR-199a-5p (and other miRNAs w/seed CCAGUGU)	TargetScan Human	Moderate (predicted)	C20orf173
hsa-miR-199b-5p	miR-199a-5p (and other miRNAs w/seed CCAGUGU)	TargetScan Human	Moderate (predicted)	C20orf197
hsa-miR-199b-5p	miR-199a-5p (and other miRNAs w/seed CCAGUGU)	TargetScan Human	Moderate (predicted)	C5orf64
hsa-miR-199b-5p	miR-199a-5p (and other miRNAs w/seed CCAGUGU)	TargetScan Human	High (predicted)	C5orf67
hsa-miR-199b-5p	miR-199a-5p (and other miRNAs w/seed CCAGUGU)	TargetScan Human	Moderate (predicted)	C8orf34-AS1
hsa-miR-199b-5p	miR-199a-5p (and other miRNAs w/seed CCAGUGU)	TargetScan Human	High (predicted)	C8orf88
hsa-miR-199b-5p	miR-199a-5p (and other miRNAs w/seed CCAGUGU)	TargetScan Human	Moderate (predicted)	CABLES2
hsa-miR-199b-5p	miR-199a-5p (and other miRNAs w/seed CCAGUGU)	TargetScan Human	Moderate (predicted)	CACNA1S	Amyotrophic Lateral Sclerosis Signaling,Androgen Signaling,Calcium Signaling,Cardiac Hypertrophy Signaling,Cardiac Hypertrophy Signaling (Enhanced),Cardiac Î²-adrenergic Signaling,CCR5 Signaling in Macrophages,Cellular Effects of Sildenafil (Viagra),Circadian Rhythm Signaling,Corticotropin Releasing Hormone Signaling,CREB Signaling in Neurons,Dilated Cardiomyopathy Signaling Pathway,Dopamine-DARP…
hsa-miR-199b-5p	miR-199a-5p (and other miRNAs w/seed CCAGUGU)	TargetScan Human	High (predicted)	CACNB2	Amyotrophic Lateral Sclerosis Signaling,Androgen Signaling,Calcium Signaling,Cardiac Hypertrophy Signaling,Cardiac Hypertrophy Signaling (Enhanced),Cardiac Î²-adrenergic Signaling,CCR5 Signaling in Macrophages,Cellular Effects of Sildenafil (Viagra),Circadian Rhythm Signaling,Corticotropin Releasing Hormone Signaling,CREB Signaling in Neurons,Dilated Cardiomyopathy Signaling Pathway,Dopamine-DARP…
hsa-miR-199b-5p	miR-199a-5p (and other miRNAs w/seed CCAGUGU)	TargetScan Human	High (predicted)	CACUL1
hsa-miR-199b-5p	miR-199a-5p (and other miRNAs w/seed CCAGUGU)	TargetScan Human	Moderate (predicted)	CAP1	Ephrin B Signaling
hsa-miR-199b-5p	miR-199a-5p (and other miRNAs w/seed CCAGUGU)	TargetScan Human	Moderate (predicted)	CAPRIN1
hsa-miR-199b-5p	miR-199a-5p (and other miRNAs w/seed CCAGUGU)	TargetScan Human	Moderate (predicted)	CARHSP1
hsa-miR-199b-5p	miR-199a-5p (and other miRNAs w/seed CCAGUGU)	TargetScan Human	Moderate (predicted)	CARNMT1
hsa-miR-199b-5p	miR-199a-5p (and other miRNAs w/seed CCAGUGU)	TargetScan Human	Moderate (predicted)	CAT	Amyotrophic Lateral Sclerosis Signaling,Apelin Adipocyte Signaling Pathway,Apelin Cardiomyocyte Signaling Pathway,Ethanol Degradation IV,LPS/IL-1 Mediated Inhibition of RXR Function,Mitochondrial Dysfunction,NRF2-mediated Oxidative Stress Response,Production of Nitric Oxide and Reactive Oxygen Species in Macrophages,Senescence Pathway,Superoxide Radicals Degradation,Xenobiotic Metabolism PXR Sign…
hsa-miR-199b-5p	miR-199a-5p (and other miRNAs w/seed CCAGUGU)	TargetScan Human	Moderate (predicted)	CBLIF
hsa-miR-199b-5p	miR-199a-5p (and other miRNAs w/seed CCAGUGU)	TargetScan Human	Moderate (predicted)	CCDC103
hsa-miR-199b-5p	miR-199a-5p (and other miRNAs w/seed CCAGUGU)	TargetScan Human	High (predicted)	CCDC120
hsa-miR-199b-5p	miR-199a-5p (and other miRNAs w/seed CCAGUGU)	TargetScan Human	Moderate (predicted)	CCDC15
hsa-miR-199b-5p	miR-199a-5p (and other miRNAs w/seed CCAGUGU)	TargetScan Human	High (predicted)	CCDC152
hsa-miR-199b-5p	miR-199a-5p (and other miRNAs w/seed CCAGUGU)	TargetScan Human	Moderate (predicted)	CCDC32
hsa-miR-199b-5p	miR-199a-5p (and other miRNAs w/seed CCAGUGU)	TargetScan Human	High (predicted)	CCDC43
hsa-miR-199b-5p	miR-199a-5p (and other miRNAs w/seed CCAGUGU)	TargetScan Human	Moderate (predicted)	CCDC88C
hsa-miR-199b-5p	miR-199a-5p (and other miRNAs w/seed CCAGUGU)	TargetScan Human	Moderate (predicted)	CCDC91
hsa-miR-199b-5p	miR-199a-5p (and other miRNAs w/seed CCAGUGU)	TargetScan Human	Moderate (predicted)	CCL20	Agranulocyte Adhesion and Diapedesis,Airway Inflammation in Asthma,Airway Pathology in Chronic Obstructive Pulmonary Disease,Granulocyte Adhesion and Diapedesis,IL-17 Signaling,IL-17A Signaling in Airway Cells,IL-17A Signaling in Gastric Cells,Role of IL-17A in Arthritis,Role of IL-17A in Psoriasis,Th17 Activation Pathway
hsa-miR-199b-5p	miR-199a-5p (and other miRNAs w/seed CCAGUGU)	TargetScan Human	Moderate (predicted)	CCL28	Agranulocyte Adhesion and Diapedesis,Granulocyte Adhesion and Diapedesis
hsa-miR-199b-5p	miR-199a-5p (and other miRNAs w/seed CCAGUGU)	TargetScan Human	High (predicted)	CCNJ
hsa-miR-199b-5p	miR-199a-5p (and other miRNAs w/seed CCAGUGU)	TargetScan Human	High (predicted)	CCNL1
hsa-miR-199b-5p	miR-199a-5p (and other miRNAs w/seed CCAGUGU)	TargetScan Human	High (predicted)	CCSAP
hsa-miR-199b-5p	miR-199a-5p (and other miRNAs w/seed CCAGUGU)	TargetScan Human	Moderate (predicted)	CCT6A
hsa-miR-199b-5p	miR-199a-5p (and other miRNAs w/seed CCAGUGU)	TargetScan Human	Moderate (predicted)	CCZ1/CCZ1B
hsa-miR-199b-5p	miR-199a-5p (and other miRNAs w/seed CCAGUGU)	TargetScan Human	Moderate (predicted)	CD207
hsa-miR-199b-5p	miR-199a-5p (and other miRNAs w/seed CCAGUGU)	TargetScan Human	High (predicted)	CD22	B Cell Receptor Signaling,Systemic Lupus Erythematosus In B Cell Signaling Pathway,Systemic Lupus Erythematosus Signaling
hsa-miR-199b-5p	miR-199a-5p (and other miRNAs w/seed CCAGUGU)	TargetScan Human	Moderate (predicted)	CD274	PD-1, PD-L1 cancer immunotherapy pathway,T Cell Exhaustion Signaling Pathway,Th1 and Th2 Activation Pathway,Th1 Pathway,Tumor Microenvironment Pathway
hsa-miR-199b-5p	miR-199a-5p (and other miRNAs w/seed CCAGUGU)	TargetScan Human	Moderate (predicted)	CD5L
hsa-miR-199b-5p	miR-199a-5p (and other miRNAs w/seed CCAGUGU)	TargetScan Human	High (predicted)	CD83	Communication between Innate and Adaptive Immune Cells,Crosstalk between Dendritic Cells and Natural Killer Cells,Dendritic Cell Maturation,TREM1 Signaling
hsa-miR-199b-5p	miR-199a-5p (and other miRNAs w/seed CCAGUGU)	TargetScan Human	Moderate (predicted)	CD99L2
hsa-miR-199b-5p	miR-199a-5p (and other miRNAs w/seed CCAGUGU)	TargetScan Human	Moderate (predicted)	CDC7	Cell Cycle Control of Chromosomal Replication,Mitotic Roles of Polo-Like Kinase
hsa-miR-199b-5p	miR-199a-5p (and other miRNAs w/seed CCAGUGU)	TargetScan Human	High (predicted)	CDCA7L
hsa-miR-199b-5p	miR-199a-5p (and other miRNAs w/seed CCAGUGU)	TargetScan Human	Moderate (predicted)	CDH17	GÎ±12/13 Signaling,RHOGDI Signaling,Signaling by Rho Family GTPases,Synaptogenesis Signaling Pathway
hsa-miR-199b-5p	miR-199a-5p (and other miRNAs w/seed CCAGUGU)	TargetScan Human	Moderate (predicted)	CDK14	Cell Cycle Control of Chromosomal Replication,Molecular Mechanisms of Cancer
hsa-miR-199b-5p	miR-199a-5p (and other miRNAs w/seed CCAGUGU)	TargetScan Human	Moderate (predicted)	CDKN1B	14-3-3-mediated Signaling,Antiproliferative Role of Somatostatin Receptor 2,Antiproliferative Role of TOB in T Cell Signaling,Aryl Hydrocarbon Receptor Signaling,Autophagy,Breast Cancer Regulation by Stathmin1,Cell Cycle: G1/S Checkpoint Regulation,Chronic Myeloid Leukemia Signaling,Cyclins and Cell Cycle Regulation,Endocannabinoid Cancer Inhibition Pathway,Endocannabinoid Developing Neuron Pathw…
hsa-miR-199b-5p	miR-199a-5p (and other miRNAs w/seed CCAGUGU)	TargetScan Human	Moderate (predicted)	CDKN1C	Glucocorticoid Receptor Signaling
hsa-miR-199b-5p	miR-199a-5p (and other miRNAs w/seed CCAGUGU)	TargetScan Human	High (predicted)	CDKN2AIP
hsa-miR-199b-5p	miR-199a-5p (and other miRNAs w/seed CCAGUGU)	TargetScan Human	Moderate (predicted)	CEACAM3
hsa-miR-199b-5p	miR-199a-5p (and other miRNAs w/seed CCAGUGU)	TargetScan Human	Moderate (predicted)	CECR2
hsa-miR-199b-5p	miR-199a-5p (and other miRNAs w/seed CCAGUGU)	TargetScan Human	Moderate (predicted)	CELF2
hsa-miR-199b-5p	miR-199a-5p (and other miRNAs w/seed CCAGUGU)	TargetScan Human	High (predicted)	CELSR1	Breast Cancer Regulation by Stathmin1,CREB Signaling in Neurons,G-Protein Coupled Receptor Signaling,PCP (Planar Cell Polarity) Pathway,Phagosome Formation
hsa-miR-199b-5p	miR-199a-5p (and other miRNAs w/seed CCAGUGU)	TargetScan Human	High (predicted)	CENPI
hsa-miR-199b-5p	miR-199a-5p (and other miRNAs w/seed CCAGUGU)	TargetScan Human	Moderate (predicted)	CFI	Complement System
hsa-miR-199b-5p	miR-199a-5p (and other miRNAs w/seed CCAGUGU)	TargetScan Human	Moderate (predicted)	CHCHD4
hsa-miR-199b-5p	miR-199a-5p (and other miRNAs w/seed CCAGUGU)	TargetScan Human	Moderate (predicted)	CHN2
hsa-miR-199b-5p	miR-199a-5p (and other miRNAs w/seed CCAGUGU)	TargetScan Human	Moderate (predicted)	CHRM1	AMPK Signaling,Breast Cancer Regulation by Stathmin1,cAMP-mediated signaling,CREB Signaling in Neurons,eNOS Signaling,G-Protein Coupled Receptor Signaling,GÎ±q Signaling,GÎ±s Signaling,Neurovascular Coupling Signaling Pathway,Nitric Oxide Signaling in the Cardiovascular System,Phagosome Formation
hsa-miR-199b-5p	miR-199a-5p (and other miRNAs w/seed CCAGUGU)	TargetScan Human	Moderate (predicted)	CLCN3	Insulin Secretion Signaling Pathway
hsa-miR-199b-5p	miR-199a-5p (and other miRNAs w/seed CCAGUGU)	TargetScan Human	High (predicted)	CLDN22	Agranulocyte Adhesion and Diapedesis,Granulocyte Adhesion and Diapedesis,Leukocyte Extravasation Signaling,Sertoli Cell-Sertoli Cell Junction Signaling,Tight Junction Signaling
hsa-miR-199b-5p	miR-199a-5p (and other miRNAs w/seed CCAGUGU)	TargetScan Human	Moderate (predicted)	CLEC1B
hsa-miR-199b-5p	miR-199a-5p (and other miRNAs w/seed CCAGUGU)	TargetScan Human	Moderate (predicted)	CLEC2A
hsa-miR-199b-5p	miR-199a-5p (and other miRNAs w/seed CCAGUGU)	TargetScan Human	Moderate (predicted)	CLEC2D
hsa-miR-199b-5p	miR-199a-5p (and other miRNAs w/seed CCAGUGU)	TargetScan Human	Moderate (predicted)	CLEC5A
hsa-miR-199b-5p	miR-199a-5p (and other miRNAs w/seed CCAGUGU)	TargetScan Human	Moderate (predicted)	CLECL1
hsa-miR-199b-5p	miR-199a-5p (and other miRNAs w/seed CCAGUGU)	TargetScan Human	Moderate (predicted)	CLIP1	CDC42 Signaling,Phagosome Formation,Remodeling of Epithelial Adherens Junctions,Signaling by Rho Family GTPases
hsa-miR-199b-5p	miR-199a-5p (and other miRNAs w/seed CCAGUGU)	TargetScan Human	Moderate (predicted)	CLK2	IL-15 Production,Sperm Motility
hsa-miR-199b-5p	miR-199a-5p (and other miRNAs w/seed CCAGUGU)	TargetScan Human	Moderate (predicted)	CLOCK	Adipogenesis pathway,Circadian Rhythm Signaling,NAD Signaling Pathway,PPARÎ±/RXRÎ± Activation,Sirtuin Signaling Pathway
hsa-miR-199b-5p	miR-199a-5p (and other miRNAs w/seed CCAGUGU)	TargetScan Human	High (predicted)	CLTC	Clathrin-mediated Endocytosis Signaling,CTLA4 Signaling in Cytotoxic T Lymphocytes,Huntington's Disease Signaling,Opioid Signaling Pathway,Virus Entry via Endocytic Pathways
hsa-miR-199b-5p	miR-199a-5p (and other miRNAs w/seed CCAGUGU)	TargetScan Human	Moderate (predicted)	CMSS1
hsa-miR-199b-5p	miR-199a-5p (and other miRNAs w/seed CCAGUGU)	TargetScan Human	Moderate (predicted)	CNN1	Dilated Cardiomyopathy Signaling Pathway
hsa-miR-199b-5p	miR-199a-5p (and other miRNAs w/seed CCAGUGU)	TargetScan Human	Moderate (predicted)	CNPY2
hsa-miR-199b-5p	miR-199a-5p (and other miRNAs w/seed CCAGUGU)	TargetScan Human	Moderate (predicted)	CNPY4
hsa-miR-199b-5p	miR-199a-5p (and other miRNAs w/seed CCAGUGU)	TargetScan Human	Moderate (predicted)	COL5A3	Apelin Liver Signaling Pathway,Atherosclerosis Signaling,Dendritic Cell Maturation,GP6 Signaling Pathway,Hepatic Fibrosis / Hepatic Stellate Cell Activation,Hepatic Fibrosis Signaling Pathway,Intrinsic Prothrombin Activation Pathway,Natural Killer Cell Signaling,Pulmonary Fibrosis Idiopathic Signaling Pathway,Wound Healing Signaling Pathway
hsa-miR-199b-5p	miR-199a-5p (and other miRNAs w/seed CCAGUGU)	TargetScan Human	High (predicted)	COMT	Dopamine Degradation,Dopamine Receptor Signaling,L-DOPA Degradation,Noradrenaline and Adrenaline Degradation
hsa-miR-199b-5p	miR-199a-5p (and other miRNAs w/seed CCAGUGU)	TargetScan Human	Moderate (predicted)	COX15	HER-2 Signaling in Breast Cancer,Mitochondrial Dysfunction,Oxidative Phosphorylation
hsa-miR-199b-5p	miR-199a-5p (and other miRNAs w/seed CCAGUGU)	TargetScan Human	Moderate (predicted)	CRB1	HIPPO signaling
hsa-miR-199b-5p	miR-199a-5p (and other miRNAs w/seed CCAGUGU)	TargetScan Human	High (predicted)	CRCT1
hsa-miR-199b-5p	miR-199a-5p (and other miRNAs w/seed CCAGUGU)	TargetScan Human	Moderate (predicted)	CREBRF
hsa-miR-199b-5p	miR-199a-5p (and other miRNAs w/seed CCAGUGU)	TargetScan Human	Moderate (predicted)	CRP	Acute Phase Response Signaling,IL-6 Signaling,Neuroinflammation Signaling Pathway
hsa-miR-199b-5p	miR-199a-5p (and other miRNAs w/seed CCAGUGU)	TargetScan Human	High (predicted)	CRYBG3
hsa-miR-199b-5p	miR-199a-5p (and other miRNAs w/seed CCAGUGU)	TargetScan Human	Moderate (predicted)	CSDC2
hsa-miR-199b-5p	miR-199a-5p (and other miRNAs w/seed CCAGUGU)	TargetScan Human	High (predicted)	CSGALNACT1	Chondroitin and Dermatan Biosynthesis,Chondroitin Sulfate Biosynthesis,Chondroitin Sulfate Biosynthesis (Late Stages),Dermatan Sulfate Biosynthesis,Melatonin Degradation I,Nicotine Degradation II,Nicotine Degradation III,Serotonin Degradation,Superpathway of Melatonin Degradation,Thyroid Hormone Metabolism II (via Conjugation and/or Degradation)
hsa-miR-199b-5p	miR-199a-5p (and other miRNAs w/seed CCAGUGU)	TargetScan Human	High (predicted)	CT55
hsa-miR-199b-5p	miR-199a-5p (and other miRNAs w/seed CCAGUGU)	TargetScan Human	High (predicted)	CTD-2006C1.13
hsa-miR-199b-5p	miR-199a-5p (and other miRNAs w/seed CCAGUGU)	TargetScan Human	Moderate (predicted)	CTSL	Coronavirus Pathogenesis Pathway,Coronavirus Replication Pathway,Phagosome Maturation
hsa-miR-199b-5p	miR-199a-5p (and other miRNAs w/seed CCAGUGU)	TargetScan Human	High (predicted)	CTU2
hsa-miR-199b-5p	miR-199a-5p (and other miRNAs w/seed CCAGUGU)	TargetScan Human	Moderate (predicted)	CXCL16	Agranulocyte Adhesion and Diapedesis,Granulocyte Adhesion and Diapedesis
hsa-miR-199b-5p	miR-199a-5p (and other miRNAs w/seed CCAGUGU)	TargetScan Human	Moderate (predicted)	CXCL6	Agranulocyte Adhesion and Diapedesis,Granulocyte Adhesion and Diapedesis,IL-17A Signaling in Airway Cells,Role of IL-17A in Arthritis,Role of IL-17A in Psoriasis,Role of IL-17F in Allergic Inflammatory Airway Diseases
hsa-miR-199b-5p	miR-199a-5p (and other miRNAs w/seed CCAGUGU)	TargetScan Human	High (predicted)	CYB561
hsa-miR-199b-5p	miR-199a-5p (and other miRNAs w/seed CCAGUGU)	TargetScan Human	Moderate (predicted)	CYLC2
hsa-miR-199b-5p	miR-199a-5p (and other miRNAs w/seed CCAGUGU)	TargetScan Human	Moderate (predicted)	CYP2U1	Acetone Degradation I (to Methylglyoxal),Bupropion Degradation,Estrogen Biosynthesis,LPS/IL-1 Mediated Inhibition of RXR Function,Melatonin Degradation I,Nicotine Degradation II,Nicotine Degradation III,NRF2-mediated Oxidative Stress Response,Oxidative Ethanol Degradation III,Superpathway of Melatonin Degradation
hsa-miR-199b-5p	miR-199a-5p (and other miRNAs w/seed CCAGUGU)	TargetScan Human	High (predicted)	CYP51A1	Acetone Degradation I (to Methylglyoxal),Bupropion Degradation,Cholesterol Biosynthesis I,Cholesterol Biosynthesis II (via 24,25-dihydrolanosterol),Cholesterol Biosynthesis III (via Desmosterol),Estrogen Biosynthesis,LXR/RXR Activation,Melatonin Degradation I,Nicotine Degradation II,Nicotine Degradation III,Superpathway of Cholesterol Biosynthesis,Superpathway of Melatonin Degradation,Zymosterol …
hsa-miR-199b-5p	miR-199a-5p (and other miRNAs w/seed CCAGUGU)	TargetScan Human	High (predicted)	CYP7B1	Hepatic Cholestasis,Histidine Degradation VI,Pregnenolone Biosynthesis,Ubiquinol-10 Biosynthesis (Eukaryotic)
hsa-miR-199b-5p	miR-199a-5p (and other miRNAs w/seed CCAGUGU)	TargetScan Human	Moderate (predicted)	CYREN
hsa-miR-199b-5p	miR-199a-5p (and other miRNAs w/seed CCAGUGU)	TargetScan Human	Moderate (predicted)	DAW1
hsa-miR-199b-5p	miR-199a-5p (and other miRNAs w/seed CCAGUGU)	TargetScan Human	High (predicted)	DAZ1/DAZ4
hsa-miR-199b-5p	miR-199a-5p (and other miRNAs w/seed CCAGUGU)	TargetScan Human	High (predicted)	DCAF8L1
hsa-miR-199b-5p	miR-199a-5p (and other miRNAs w/seed CCAGUGU)	TargetScan Human	Moderate (predicted)	DDI2
hsa-miR-199b-5p	miR-199a-5p (and other miRNAs w/seed CCAGUGU)	TargetScan Human	High (predicted)	DDR1	IL-15 Production,Sperm Motility
hsa-miR-199b-5p	miR-199a-5p (and other miRNAs w/seed CCAGUGU)	TargetScan Human	Moderate (predicted)	DDX3Y
hsa-miR-199b-5p	miR-199a-5p (and other miRNAs w/seed CCAGUGU)	TargetScan Human	Moderate (predicted)	DENND2C
hsa-miR-199b-5p	miR-199a-5p (and other miRNAs w/seed CCAGUGU)	TargetScan Human	Moderate (predicted)	DENND6A
hsa-miR-199b-5p	miR-199a-5p (and other miRNAs w/seed CCAGUGU)	TargetScan Human	Moderate (predicted)	DEPDC1B
hsa-miR-199b-5p	miR-199a-5p (and other miRNAs w/seed CCAGUGU)	TargetScan Human	Moderate (predicted)	DERL2
hsa-miR-199b-5p	miR-199a-5p (and other miRNAs w/seed CCAGUGU)	TargetScan Human	Moderate (predicted)	DGCR6/LOC102724770
hsa-miR-199b-5p	miR-199a-5p (and other miRNAs w/seed CCAGUGU)	TargetScan Human	Moderate (predicted)	DGLUCY
hsa-miR-199b-5p	miR-199a-5p (and other miRNAs w/seed CCAGUGU)	TargetScan Human	Moderate (predicted)	DHRS7
hsa-miR-199b-5p	miR-199a-5p (and other miRNAs w/seed CCAGUGU)	TargetScan Human	Moderate (predicted)	DMRT1
hsa-miR-199b-5p	miR-199a-5p (and other miRNAs w/seed CCAGUGU)	TargetScan Human	High (predicted)	DNAH7
hsa-miR-199b-5p	miR-199a-5p (and other miRNAs w/seed CCAGUGU)	TargetScan Human	Moderate (predicted)	DNAJB5	Aldosterone Signaling in Epithelial Cells,NRF2-mediated Oxidative Stress Response,Protein Ubiquitination Pathway,Unfolded protein response
hsa-miR-199b-5p	miR-199a-5p (and other miRNAs w/seed CCAGUGU)	TargetScan Human	Moderate (predicted)	DNAJC3	Aldosterone Signaling in Epithelial Cells,Endoplasmic Reticulum Stress Pathway,NRF2-mediated Oxidative Stress Response,Protein Ubiquitination Pathway,Role of PKR in Interferon Induction and Antiviral Response,Unfolded protein response
hsa-miR-199b-5p	miR-199a-5p (and other miRNAs w/seed CCAGUGU)	TargetScan Human	High (predicted)	DOCK8-AS1
hsa-miR-199b-5p	miR-199a-5p (and other miRNAs w/seed CCAGUGU)	TargetScan Human	High (predicted)	DPP8
hsa-miR-199b-5p	miR-199a-5p (and other miRNAs w/seed CCAGUGU)	TargetScan Human	Moderate (predicted)	DRAM1	Autophagy,p53 Signaling
hsa-miR-199b-5p	miR-199a-5p (and other miRNAs w/seed CCAGUGU)	TargetScan Human	High (predicted)	DTNBP1
hsa-miR-199b-5p	miR-199a-5p (and other miRNAs w/seed CCAGUGU)	TargetScan Human	Moderate (predicted)	DUSP14	3-phosphoinositide Biosynthesis,3-phosphoinositide Degradation,D-myo-inositol (1,4,5,6)-Tetrakisphosphate Biosynthesis,D-myo-inositol (3,4,5,6)-tetrakisphosphate Biosynthesis,D-myo-inositol-5-phosphate Metabolism,Superpathway of Inositol Phosphate Compounds
hsa-miR-199b-5p	miR-199a-5p (and other miRNAs w/seed CCAGUGU)	TargetScan Human	Moderate (predicted)	DYNLRB2	Phagosome Maturation
hsa-miR-199b-5p	miR-199a-5p (and other miRNAs w/seed CCAGUGU)	Ingenuity Expert Findings,TargetScan Human	Experimentally Observed,Moderate (predicted)	DYRK1A	IL-15 Production,Pyridoxal 5'-phosphate Salvage Pathway,Salvage Pathways of Pyrimidine Ribonucleotides,Sonic Hedgehog Signaling,Sperm Motility
hsa-miR-199b-5p	miR-199a-5p (and other miRNAs w/seed CCAGUGU)	TargetScan Human	Moderate (predicted)	E2F6	Bladder Cancer Signaling,Breast Cancer Regulation by Stathmin1,Cell Cycle Regulation by BTG Family Proteins,Cell Cycle: G1/S Checkpoint Regulation,Chronic Myeloid Leukemia Signaling,Coronavirus Pathogenesis Pathway,Cyclins and Cell Cycle Regulation,Estrogen-mediated S-phase Entry,Glioblastoma Multiforme Signaling,Glioma Signaling,Molecular Mechanisms of Cancer,Non-Small Cell Lung Cancer Signaling…
hsa-miR-199b-5p	miR-199a-5p (and other miRNAs w/seed CCAGUGU)	TargetScan Human	High (predicted)	ECE1	Endothelin-1 Signaling,Hepatic Fibrosis / Hepatic Stellate Cell Activation,Neuroprotective Role of THOP1 in Alzheimer's Disease
hsa-miR-199b-5p	miR-199a-5p (and other miRNAs w/seed CCAGUGU)	TargetScan Human	Moderate (predicted)	EEF1A1	Coronavirus Pathogenesis Pathway,FAT10 Cancer Signaling Pathway
hsa-miR-199b-5p	miR-199a-5p (and other miRNAs w/seed CCAGUGU)	TargetScan Human	Moderate (predicted)	EGF	Actin Cytoskeleton Signaling,Autophagy,Axonal Guidance Signaling,Bladder Cancer Signaling,Breast Cancer Regulation by Stathmin1,Caveolar-mediated Endocytosis Signaling,Clathrin-mediated Endocytosis Signaling,Colorectal Cancer Metastasis Signaling,CREB Signaling in Neurons,EGF Signaling,Ephrin Receptor Signaling,Epithelial Adherens Junction Signaling,ERBB Signaling,ERK5 Signaling,Estrogen Receptor…
hsa-miR-199b-5p	miR-199a-5p (and other miRNAs w/seed CCAGUGU)	TargetScan Human	Moderate (predicted)	EHD4
hsa-miR-199b-5p	miR-199a-5p (and other miRNAs w/seed CCAGUGU)	TargetScan Human	Moderate (predicted)	EIF4H
hsa-miR-199b-5p	miR-199a-5p (and other miRNAs w/seed CCAGUGU)	TargetScan Human	Moderate (predicted)	EIF5B	EIF2 Signaling
hsa-miR-199b-5p	miR-199a-5p (and other miRNAs w/seed CCAGUGU)	TargetScan Human	Moderate (predicted)	ELOVL7
hsa-miR-199b-5p	miR-199a-5p (and other miRNAs w/seed CCAGUGU)	TargetScan Human	Moderate (predicted)	EMC10
hsa-miR-199b-5p	miR-199a-5p (and other miRNAs w/seed CCAGUGU)	TargetScan Human	Moderate (predicted)	EMC7
hsa-miR-199b-5p	miR-199a-5p (and other miRNAs w/seed CCAGUGU)	TargetScan Human	Moderate (predicted)	EML5
hsa-miR-199b-5p	miR-199a-5p (and other miRNAs w/seed CCAGUGU)	TargetScan Human	High (predicted)	ENO3	Gluconeogenesis I,Glycolysis I
hsa-miR-199b-5p	miR-199a-5p (and other miRNAs w/seed CCAGUGU)	TargetScan Human	Moderate (predicted)	ENTPD7	Neurovascular Coupling Signaling Pathway,Pyrimidine Ribonucleotides De Novo Biosynthesis,Pyrimidine Ribonucleotides Interconversion
hsa-miR-199b-5p	miR-199a-5p (and other miRNAs w/seed CCAGUGU)	TargetScan Human	Moderate (predicted)	EPAS1	Iron homeostasis signaling pathway,Oncostatin M Signaling,Osteoarthritis Pathway,Sirtuin Signaling Pathway
hsa-miR-199b-5p	miR-199a-5p (and other miRNAs w/seed CCAGUGU)	TargetScan Human	High (predicted)	EPB41L1
hsa-miR-199b-5p	miR-199a-5p (and other miRNAs w/seed CCAGUGU)	TargetScan Human	Moderate (predicted)	EPB41L3
hsa-miR-199b-5p	miR-199a-5p (and other miRNAs w/seed CCAGUGU)	TargetScan Human	Moderate (predicted)	EPHA7	Axonal Guidance Signaling,Ephrin A Signaling,Ephrin Receptor Signaling,Synaptogenesis Signaling Pathway
hsa-miR-199b-5p	miR-199a-5p (and other miRNAs w/seed CCAGUGU)	TargetScan Human	High (predicted)	ERICH3
hsa-miR-199b-5p	miR-199a-5p (and other miRNAs w/seed CCAGUGU)	TargetScan Human	Moderate (predicted)	ERLIN1
hsa-miR-199b-5p	miR-199a-5p (and other miRNAs w/seed CCAGUGU)	TargetScan Human	Moderate (predicted)	ERMP1
hsa-miR-199b-5p	miR-199a-5p (and other miRNAs w/seed CCAGUGU)	TargetScan Human	Moderate (predicted)	ESPN
hsa-miR-199b-5p	miR-199a-5p (and other miRNAs w/seed CCAGUGU)	Ingenuity Expert Findings,TargetScan Human	Experimentally Observed,Moderate (predicted)	ETS1	B Cell Receptor Signaling,ERK/MAPK Signaling,GM-CSF Signaling,HER-2 Signaling in Breast Cancer,HGF Signaling,MSP-RON Signaling In Cancer Cells Pathway,Regulation Of The Epithelial Mesenchymal Transition By Growth Factors Pathway,Regulation of the Epithelial-Mesenchymal Transition Pathway,Renal Cell Carcinoma Signaling,Senescence Pathway,Sumoylation Pathway,Telomerase Signaling
hsa-miR-199b-5p	miR-199a-5p (and other miRNAs w/seed CCAGUGU)	TargetScan Human	High (predicted)	EVX2
hsa-miR-199b-5p	miR-199a-5p (and other miRNAs w/seed CCAGUGU)	TargetScan Human	Moderate (predicted)	EXOC8	CDC42 Signaling
hsa-miR-199b-5p	miR-199a-5p (and other miRNAs w/seed CCAGUGU)	TargetScan Human	High (predicted)	FABP2	LPS/IL-1 Mediated Inhibition of RXR Function,Maturity Onset Diabetes of Young (MODY) Signaling
hsa-miR-199b-5p	miR-199a-5p (and other miRNAs w/seed CCAGUGU)	TargetScan Human	Moderate (predicted)	FADS3
hsa-miR-199b-5p	miR-199a-5p (and other miRNAs w/seed CCAGUGU)	TargetScan Human	Moderate (predicted)	FAM107A
hsa-miR-199b-5p	miR-199a-5p (and other miRNAs w/seed CCAGUGU)	TargetScan Human	High (predicted)	FAM107B
hsa-miR-199b-5p	miR-199a-5p (and other miRNAs w/seed CCAGUGU)	TargetScan Human	Moderate (predicted)	FAM161B
hsa-miR-199b-5p	miR-199a-5p (and other miRNAs w/seed CCAGUGU)	TargetScan Human	Moderate (predicted)	FAM169A
hsa-miR-199b-5p	miR-199a-5p (and other miRNAs w/seed CCAGUGU)	TargetScan Human	High (predicted)	FAM216B
hsa-miR-199b-5p	miR-199a-5p (and other miRNAs w/seed CCAGUGU)	TargetScan Human	High (predicted)	FAM222B
hsa-miR-199b-5p	miR-199a-5p (and other miRNAs w/seed CCAGUGU)	TargetScan Human	Moderate (predicted)	FAM234A
hsa-miR-199b-5p	miR-199a-5p (and other miRNAs w/seed CCAGUGU)	TargetScan Human	Moderate (predicted)	FAM27C
hsa-miR-199b-5p	miR-199a-5p (and other miRNAs w/seed CCAGUGU)	TargetScan Human	Moderate (predicted)	FARP2	Axonal Guidance Signaling,Epithelial Adherens Junction Signaling,Semaphorin Neuronal Repulsive Signaling Pathway
hsa-miR-199b-5p	miR-199a-5p (and other miRNAs w/seed CCAGUGU)	TargetScan Human	Moderate (predicted)	FBXO17
hsa-miR-199b-5p	miR-199a-5p (and other miRNAs w/seed CCAGUGU)	TargetScan Human	Moderate (predicted)	FBXO30
hsa-miR-199b-5p	miR-199a-5p (and other miRNAs w/seed CCAGUGU)	TargetScan Human	Moderate (predicted)	FBXO33
hsa-miR-199b-5p	miR-199a-5p (and other miRNAs w/seed CCAGUGU)	TargetScan Human	High (predicted)	FCAMR	Phagosome Formation
hsa-miR-199b-5p	miR-199a-5p (and other miRNAs w/seed CCAGUGU)	TargetScan Human	Moderate (predicted)	FCRL6
hsa-miR-199b-5p	miR-199a-5p (and other miRNAs w/seed CCAGUGU)	TargetScan Human	Moderate (predicted)	FEN1	BER (Base Excision Repair) Pathway,Mismatch Repair in Eukaryotes
hsa-miR-199b-5p	miR-199a-5p (and other miRNAs w/seed CCAGUGU)	TargetScan Human	Moderate (predicted)	FER	Epithelial Adherens Junction Signaling,Germ Cell-Sertoli Cell Junction Signaling,IL-15 Production,Leukocyte Extravasation Signaling,Sperm Motility
hsa-miR-199b-5p	miR-199a-5p (and other miRNAs w/seed CCAGUGU)	TargetScan Human	Moderate (predicted)	FGD3	Actin Cytoskeleton Signaling,CDC42 Signaling
hsa-miR-199b-5p	miR-199a-5p (and other miRNAs w/seed CCAGUGU)	TargetScan Human	High (predicted)	FGF11	Actin Cytoskeleton Signaling,Airway Pathology in Chronic Obstructive Pulmonary Disease,Bladder Cancer Signaling,Cardiac Hypertrophy Signaling (Enhanced),Clathrin-mediated Endocytosis Signaling,FGF Signaling,Regulation Of The Epithelial Mesenchymal Transition By Growth Factors Pathway,Regulation of the Epithelial-Mesenchymal Transition Pathway,Tumor Microenvironment Pathway
hsa-miR-199b-5p	miR-199a-5p (and other miRNAs w/seed CCAGUGU)	TargetScan Human	High (predicted)	FGFBP2
hsa-miR-199b-5p	miR-199a-5p (and other miRNAs w/seed CCAGUGU)	TargetScan Human	Moderate (predicted)	FIGN
hsa-miR-199b-5p	miR-199a-5p (and other miRNAs w/seed CCAGUGU)	TargetScan Human	Moderate (predicted)	FKBP5	Glucocorticoid Receptor Signaling,NRF2-mediated Oxidative Stress Response
hsa-miR-199b-5p	miR-199a-5p (and other miRNAs w/seed CCAGUGU)	TargetScan Human	High (predicted)	FLRT3
hsa-miR-199b-5p	miR-199a-5p (and other miRNAs w/seed CCAGUGU)	TargetScan Human	Moderate (predicted)	FNTB	Geranylgeranyldiphosphate Biosynthesis,Superpathway of Geranylgeranyldiphosphate Biosynthesis I (via Mevalonate)
hsa-miR-199b-5p	miR-199a-5p (and other miRNAs w/seed CCAGUGU)	TargetScan Human	Moderate (predicted)	FOXC2	Adipogenesis pathway,Regulation Of The Epithelial Mesenchymal Transition By Growth Factors Pathway,Regulation of the Epithelial-Mesenchymal Transition Pathway,White Adipose Tissue Browning Pathway
hsa-miR-199b-5p	miR-199a-5p (and other miRNAs w/seed CCAGUGU)	TargetScan Human	Moderate (predicted)	FOXI1
hsa-miR-199b-5p	miR-199a-5p (and other miRNAs w/seed CCAGUGU)	TargetScan Human	Moderate (predicted)	FPGS	Folate Polyglutamylation
hsa-miR-199b-5p	miR-199a-5p (and other miRNAs w/seed CCAGUGU)	TargetScan Human	Moderate (predicted)	FRK	Circadian Rhythm Signaling,HER-2 Signaling in Breast Cancer,IL-15 Production,Opioid Signaling Pathway,Pulmonary Healing Signaling Pathway,Reelin Signaling in Neurons,Role of Tissue Factor in Cancer,Sperm Motility,TEC Kinase Signaling
hsa-miR-199b-5p	miR-199a-5p (and other miRNAs w/seed CCAGUGU)	TargetScan Human	Moderate (predicted)	FSD2
hsa-miR-199b-5p	miR-199a-5p (and other miRNAs w/seed CCAGUGU)	TargetScan Human	Moderate (predicted)	FSTL4
hsa-miR-199b-5p	miR-199a-5p (and other miRNAs w/seed CCAGUGU)	TargetScan Human	Moderate (predicted)	FUT10
hsa-miR-199b-5p	miR-199a-5p (and other miRNAs w/seed CCAGUGU)	TargetScan Human	Moderate (predicted)	FUT9
hsa-miR-199b-5p	miR-199a-5p (and other miRNAs w/seed CCAGUGU)	TargetScan Human	Moderate (predicted)	FXR1
hsa-miR-199b-5p	miR-199a-5p (and other miRNAs w/seed CCAGUGU)	TargetScan Human	Moderate (predicted)	FXYD4
hsa-miR-199b-5p	miR-199a-5p (and other miRNAs w/seed CCAGUGU)	TargetScan Human	High (predicted)	FZD4	Adipogenesis pathway,Axonal Guidance Signaling,Basal Cell Carcinoma Signaling,Breast Cancer Regulation by Stathmin1,Cardiac Hypertrophy Signaling (Enhanced),Colorectal Cancer Metastasis Signaling,CREB Signaling in Neurons,Factors Promoting Cardiogenesis in Vertebrates,G-Protein Coupled Receptor Signaling,Glioblastoma Multiforme Signaling,Hepatic Fibrosis Signaling Pathway,Human Embryonic Stem Cel…
hsa-miR-199b-5p	miR-199a-5p (and other miRNAs w/seed CCAGUGU)	TargetScan Human	High (predicted)	FZD6	Adipogenesis pathway,Axonal Guidance Signaling,Basal Cell Carcinoma Signaling,Breast Cancer Regulation by Stathmin1,Cardiac Hypertrophy Signaling (Enhanced),Colorectal Cancer Metastasis Signaling,CREB Signaling in Neurons,Factors Promoting Cardiogenesis in Vertebrates,G-Protein Coupled Receptor Signaling,Glioblastoma Multiforme Signaling,Hepatic Fibrosis Signaling Pathway,Human Embryonic Stem Cel…
hsa-miR-199b-5p	miR-199a-5p (and other miRNAs w/seed CCAGUGU)	TargetScan Human	Moderate (predicted)	GABRA4	GABA Receptor Signaling,Gustation Pathway,Neuroinflammation Signaling Pathway,Neurovascular Coupling Signaling Pathway
hsa-miR-199b-5p	miR-199a-5p (and other miRNAs w/seed CCAGUGU)	TargetScan Human	High (predicted)	GABRE	GABA Receptor Signaling,Gustation Pathway,Neuroinflammation Signaling Pathway,Neurovascular Coupling Signaling Pathway
hsa-miR-199b-5p	miR-199a-5p (and other miRNAs w/seed CCAGUGU)	TargetScan Human	High (predicted)	GAS2L2
hsa-miR-199b-5p	miR-199a-5p (and other miRNAs w/seed CCAGUGU)	TargetScan Human	High (predicted)	GBGT1
hsa-miR-199b-5p	miR-199a-5p (and other miRNAs w/seed CCAGUGU)	TargetScan Human	High (predicted)	GCNT2
hsa-miR-199b-5p	miR-199a-5p (and other miRNAs w/seed CCAGUGU)	TargetScan Human	Moderate (predicted)	GDPD1	cAMP-mediated signaling,Cardiac Hypertrophy Signaling (Enhanced),Cardiac Î²-adrenergic Signaling,G-Protein Coupled Receptor Signaling,Protein Kinase A Signaling,Relaxin Signaling,tRNA Splicing
hsa-miR-199b-5p	miR-199a-5p (and other miRNAs w/seed CCAGUGU)	TargetScan Human	High (predicted)	GFRAL
hsa-miR-199b-5p	miR-199a-5p (and other miRNAs w/seed CCAGUGU)	TargetScan Human	Moderate (predicted)	GIT1	Actin Cytoskeleton Signaling,Axonal Guidance Signaling,Integrin Signaling,PAK Signaling
hsa-miR-199b-5p	miR-199a-5p (and other miRNAs w/seed CCAGUGU)	TargetScan Human	High (predicted)	GJA5	Factors Promoting Cardiogenesis in Vertebrates,Gap Junction Signaling
hsa-miR-199b-5p	miR-199a-5p (and other miRNAs w/seed CCAGUGU)	TargetScan Human	Moderate (predicted)	GJB3	Gap Junction Signaling
hsa-miR-199b-5p	miR-199a-5p (and other miRNAs w/seed CCAGUGU)	TargetScan Human	Moderate (predicted)	GMCL1
hsa-miR-199b-5p	miR-199a-5p (and other miRNAs w/seed CCAGUGU)	TargetScan Human	Moderate (predicted)	GMEB1
hsa-miR-199b-5p	miR-199a-5p (and other miRNAs w/seed CCAGUGU)	TargetScan Human	Moderate (predicted)	GMFB
hsa-miR-199b-5p	miR-199a-5p (and other miRNAs w/seed CCAGUGU)	TargetScan Human	High (predicted)	GNG5	AMPK Signaling,Androgen Signaling,Antiproliferative Role of Somatostatin Receptor 2,Apelin Endothelial Signaling Pathway,Apelin Muscle Signaling Pathway,Axonal Guidance Signaling,Breast Cancer Regulation by Stathmin1,Cardiac Hypertrophy Signaling,Cardiac Hypertrophy Signaling (Enhanced),Cardiac Î²-adrenergic Signaling,CCR3 Signaling in Eosinophils,CCR5 Signaling in Macrophages,Circadian Rhythm Si…
hsa-miR-199b-5p	miR-199a-5p (and other miRNAs w/seed CCAGUGU)	TargetScan Human	Moderate (predicted)	GNG7	AMPK Signaling,Androgen Signaling,Antiproliferative Role of Somatostatin Receptor 2,Apelin Endothelial Signaling Pathway,Apelin Muscle Signaling Pathway,Axonal Guidance Signaling,Breast Cancer Regulation by Stathmin1,Cardiac Hypertrophy Signaling,Cardiac Hypertrophy Signaling (Enhanced),Cardiac Î²-adrenergic Signaling,CCR3 Signaling in Eosinophils,CCR5 Signaling in Macrophages,Circadian Rhythm Si…
hsa-miR-199b-5p	miR-199a-5p (and other miRNAs w/seed CCAGUGU)	TargetScan Human	Moderate (predicted)	GOSR1	Huntington's Disease Signaling,Insulin Secretion Signaling Pathway,Phagosome Maturation,Synaptogenesis Signaling Pathway,Tight Junction Signaling
hsa-miR-199b-5p	miR-199a-5p (and other miRNAs w/seed CCAGUGU)	TargetScan Human	Moderate (predicted)	GPD2	Glycerol Degradation I,Glycerol-3-phosphate Shuttle,Mitochondrial Dysfunction,PPARÎ±/RXRÎ± Activation
hsa-miR-199b-5p	miR-199a-5p (and other miRNAs w/seed CCAGUGU)	TargetScan Human	Moderate (predicted)	GPR180	Breast Cancer Regulation by Stathmin1,CREB Signaling in Neurons,G-Protein Coupled Receptor Signaling,Phagosome Formation
hsa-miR-199b-5p	miR-199a-5p (and other miRNAs w/seed CCAGUGU)	TargetScan Human	Moderate (predicted)	GPR39	Breast Cancer Regulation by Stathmin1,CREB Signaling in Neurons,G-Protein Coupled Receptor Signaling,Phagosome Formation
hsa-miR-199b-5p	miR-199a-5p (and other miRNAs w/seed CCAGUGU)	TargetScan Human	High (predicted)	GPR63	Breast Cancer Regulation by Stathmin1,CREB Signaling in Neurons,G-Protein Coupled Receptor Signaling,Phagosome Formation
hsa-miR-199b-5p	miR-199a-5p (and other miRNAs w/seed CCAGUGU)	TargetScan Human	High (predicted)	GPR89A/GPR89B	Breast Cancer Regulation by Stathmin1,CREB Signaling in Neurons,G-Protein Coupled Receptor Signaling,Phagosome Formation
hsa-miR-199b-5p	miR-199a-5p (and other miRNAs w/seed CCAGUGU)	TargetScan Human	High (predicted)	GPRC5A	Breast Cancer Regulation by Stathmin1,CREB Signaling in Neurons,G-Protein Coupled Receptor Signaling,Phagosome Formation
hsa-miR-199b-5p	miR-199a-5p (and other miRNAs w/seed CCAGUGU)	TargetScan Human	Moderate (predicted)	GRAMD1B
hsa-miR-199b-5p	miR-199a-5p (and other miRNAs w/seed CCAGUGU)	TargetScan Human	High (predicted)	GRB10	IGF-1 Signaling,Insulin Receptor Signaling
hsa-miR-199b-5p	miR-199a-5p (and other miRNAs w/seed CCAGUGU)	TargetScan Human	High (predicted)	GRIP1	Glutamate Receptor Signaling,RHOGDI Signaling,Xenobiotic Metabolism CAR Signaling Pathway,Xenobiotic Metabolism PXR Signaling Pathway,Xenobiotic Metabolism Signaling
hsa-miR-199b-5p	miR-199a-5p (and other miRNAs w/seed CCAGUGU)	TargetScan Human	High (predicted)	GRTP1
hsa-miR-199b-5p	miR-199a-5p (and other miRNAs w/seed CCAGUGU)	TargetScan Human	Moderate (predicted)	GSK3B	14-3-3-mediated Signaling,Adrenomedullin signaling pathway,Amyloid Processing,Apelin Liver Signaling Pathway,Autophagy,Axonal Guidance Signaling,B Cell Receptor Signaling,Basal Cell Carcinoma Signaling,BEX2 Signaling Pathway,Cardiac Hypertrophy Signaling,Cardiac Hypertrophy Signaling (Enhanced),CDC42 Signaling,Cell Cycle: G1/S Checkpoint Regulation,Circadian Rhythm Signaling,Colorectal Cancer Met…
hsa-miR-199b-5p	miR-199a-5p (and other miRNAs w/seed CCAGUGU)	TargetScan Human	Moderate (predicted)	GUCY1A2	Adrenomedullin signaling pathway,Antiproliferative Role of Somatostatin Receptor 2,Cellular Effects of Sildenafil (Viagra),Circadian Rhythm Signaling,Corticotropin Releasing Hormone Signaling,Dopamine-DARPP32 Feedback in cAMP Signaling,Endothelin-1 Signaling,eNOS Signaling,Gap Junction Signaling,Inhibition of Angiogenesis by TSP1,Neurovascular Coupling Signaling Pathway,Nitric Oxide Signaling in …
hsa-miR-199b-5p	miR-199a-5p (and other miRNAs w/seed CCAGUGU)	TargetScan Human	Moderate (predicted)	GZMB	Airway Pathology in Chronic Obstructive Pulmonary Disease,Allograft Rejection Signaling,Autoimmune Thyroid Disease Signaling,Cytotoxic T Lymphocyte-mediated Apoptosis of Target Cells,Graft-versus-Host Disease Signaling,Granzyme B Signaling,IL-15 Signaling,Neuroprotective Role of THOP1 in Alzheimer's Disease,T Cell Exhaustion Signaling Pathway,Tumoricidal Function of Hepatic Natural Killer Cells,T…
hsa-miR-199b-5p	miR-199a-5p (and other miRNAs w/seed CCAGUGU)	TargetScan Human	Moderate (predicted)	H4C15	DNA Methylation and Transcriptional Repression Signaling,NER (Nucleotide Excision Repair, Enhanced Pathway),Transcriptional Regulatory Network in Embryonic Stem Cells
hsa-miR-199b-5p	miR-199a-5p (and other miRNAs w/seed CCAGUGU)	TargetScan Human	High (predicted)	HAPLN1
hsa-miR-199b-5p	miR-199a-5p (and other miRNAs w/seed CCAGUGU)	TargetScan Human	Moderate (predicted)	HAVCR1	Th1 and Th2 Activation Pathway,Th2 Pathway
hsa-miR-199b-5p	miR-199a-5p (and other miRNAs w/seed CCAGUGU)	TargetScan Human	Moderate (predicted)	HCCS
hsa-miR-199b-5p	miR-199a-5p (and other miRNAs w/seed CCAGUGU)	TargetScan Human	High (predicted)	HDDC2
hsa-miR-199b-5p	miR-199a-5p (and other miRNAs w/seed CCAGUGU)	TargetScan Human	Moderate (predicted)	HECTD2
hsa-miR-199b-5p	miR-199a-5p (and other miRNAs w/seed CCAGUGU)	TargetScan Human	Moderate (predicted)	HECTD3
hsa-miR-199b-5p	miR-199a-5p (and other miRNAs w/seed CCAGUGU)	TargetScan Human	Moderate (predicted)	HGF	Autophagy,Breast Cancer Regulation by Stathmin1,CREB Signaling in Neurons,Epithelial Adherens Junction Signaling,FGF Signaling,Hepatic Fibrosis / Hepatic Stellate Cell Activation,HGF Signaling,HIF1Î± Signaling,IL-7 Signaling Pathway,Macropinocytosis Signaling,NAD Signaling Pathway,Regulation Of The Epithelial Mesenchymal Transition By Growth Factors Pathway,Regulation of the Epithelial-Mesenchyma…
hsa-miR-199b-5p	miR-199a-5p (and other miRNAs w/seed CCAGUGU)	TargetScan Human	Moderate (predicted)	HHIPL2
hsa-miR-199b-5p	miR-199a-5p (and other miRNAs w/seed CCAGUGU)	Ingenuity Expert Findings,TargetScan Human,miRecords	Experimentally Observed,Moderate (predicted)	HIF1A	Adipogenesis pathway,Adrenomedullin signaling pathway,Apelin Adipocyte Signaling Pathway,Apelin Cardiomyocyte Signaling Pathway,Apelin Endothelial Signaling Pathway,Autophagy,BEX2 Signaling Pathway,Breast Cancer Regulation by Stathmin1,Circadian Rhythm Signaling,Coronavirus Pathogenesis Pathway,Endocannabinoid Cancer Inhibition Pathway,Erythropoietin Signaling Pathway,Estrogen Receptor Signaling,…
hsa-miR-199b-5p	miR-199a-5p (and other miRNAs w/seed CCAGUGU)	TargetScan Human	High (predicted)	HIPK2	Cell Cycle: G2/M DNA Damage Checkpoint Regulation,Molecular Mechanisms of Cancer,p53 Signaling,Senescence Pathway
hsa-miR-199b-5p	miR-199a-5p (and other miRNAs w/seed CCAGUGU)	TargetScan Human	Moderate (predicted)	HK2	GDP-glucose Biosynthesis,Glucose and Glucose-1-phosphate Degradation,HIF1Î± Signaling,PFKFB4 Signaling Pathway,Trehalose Degradation II (Trehalase),UDP-N-acetyl-D-galactosamine Biosynthesis II
hsa-miR-199b-5p	miR-199a-5p (and other miRNAs w/seed CCAGUGU)	TargetScan Human	Moderate (predicted)	HLF	Circadian Rhythm Signaling
hsa-miR-199b-5p	miR-199a-5p (and other miRNAs w/seed CCAGUGU)	TargetScan Human	High (predicted)	HMCN1
hsa-miR-199b-5p	miR-199a-5p (and other miRNAs w/seed CCAGUGU)	TargetScan Human	Moderate (predicted)	HMGN1	NER (Nucleotide Excision Repair, Enhanced Pathway),p38 MAPK Signaling
hsa-miR-199b-5p	miR-199a-5p (and other miRNAs w/seed CCAGUGU)	TargetScan Human	Moderate (predicted)	HOXA7
hsa-miR-199b-5p	miR-199a-5p (and other miRNAs w/seed CCAGUGU)	TargetScan Human	Moderate (predicted)	HRCT1
hsa-miR-199b-5p	miR-199a-5p (and other miRNAs w/seed CCAGUGU)	TargetScan Human	Moderate (predicted)	HSPA12A	Aldosterone Signaling in Epithelial Cells,Protein Ubiquitination Pathway
hsa-miR-199b-5p	miR-199a-5p (and other miRNAs w/seed CCAGUGU)	TargetScan Human	Moderate (predicted)	HSPA4	Aldosterone Signaling in Epithelial Cells,Androgen Signaling,BAG2 Signaling Pathway,eNOS Signaling,Glucocorticoid Receptor Signaling,HIF1Î± Signaling,Huntington's Disease Signaling,Natural Killer Cell Signaling,Protein Ubiquitination Pathway,Role of PKR in Interferon Induction and Antiviral Response,Unfolded protein response
hsa-miR-199b-5p	miR-199a-5p (and other miRNAs w/seed CCAGUGU)	TargetScan Human	High (predicted)	HSPA5	Aldosterone Signaling in Epithelial Cells,BAG2 Signaling Pathway,EIF2 Signaling,Endoplasmic Reticulum Stress Pathway,eNOS Signaling,Glucocorticoid Receptor Signaling,HIF1Î± Signaling,Huntington's Disease Signaling,Natural Killer Cell Signaling,Protein Ubiquitination Pathway,Role of PKR in Interferon Induction and Antiviral Response,Unfolded protein response
hsa-miR-199b-5p	miR-199a-5p (and other miRNAs w/seed CCAGUGU)	TargetScan Human	Moderate (predicted)	HSPBAP1
hsa-miR-199b-5p	miR-199a-5p (and other miRNAs w/seed CCAGUGU)	TargetScan Human	Moderate (predicted)	HSPE1-MOB4
hsa-miR-199b-5p	miR-199a-5p (and other miRNAs w/seed CCAGUGU)	TargetScan Human	Moderate (predicted)	IFI35	Interferon Signaling
hsa-miR-199b-5p	miR-199a-5p (and other miRNAs w/seed CCAGUGU)	TargetScan Human	High (predicted)	IGFBP1	IGF-1 Signaling,PXR/RXR Activation,VDR/RXR Activation
hsa-miR-199b-5p	miR-199a-5p (and other miRNAs w/seed CCAGUGU)	TargetScan Human	Moderate (predicted)	IGLL1/IGLL5	Primary Immunodeficiency Signaling
hsa-miR-199b-5p	miR-199a-5p (and other miRNAs w/seed CCAGUGU)	TargetScan Human	Moderate (predicted)	IKBKB	4-1BB Signaling in T Lymphocytes,Activation of IRF by Cytosolic Pattern Recognition Receptors,Acute Phase Response Signaling,Angiopoietin Signaling,Antioxidant Action of Vitamin C,Apoptosis Signaling,April Mediated Signaling,B Cell Activating Factor Signaling,B Cell Receptor Signaling,Cardiac Hypertrophy Signaling (Enhanced),CD27 Signaling in Lymphocytes,CD28 Signaling in T Helper Cells,CD40 Sign…
hsa-miR-199b-5p	miR-199a-5p (and other miRNAs w/seed CCAGUGU)	TargetScan Human	Moderate (predicted)	IL13	Airway Inflammation in Asthma,Airway Pathology in Chronic Obstructive Pulmonary Disease,Cardiac Hypertrophy Signaling (Enhanced),Differential Regulation of Cytokine Production in Intestinal Epithelial Cells by IL-17A and IL-17F,Differential Regulation of Cytokine Production in Macrophages and T Helper Cells by IL-17A and IL-17F,Erythropoietin Signaling Pathway,Fc Epsilon RI Signaling,Glucocortico…
hsa-miR-199b-5p	miR-199a-5p (and other miRNAs w/seed CCAGUGU)	TargetScan Human	High (predicted)	IL23R	IL-12 Signaling and Production in Macrophages,IL-23 Signaling Pathway,T Helper Cell Differentiation,Th17 Activation Pathway
hsa-miR-199b-5p	miR-199a-5p (and other miRNAs w/seed CCAGUGU)	TargetScan Human	Moderate (predicted)	IL24	Role of Cytokines in Mediating Communication between Immune Cells,Role of PKR in Interferon Induction and Antiviral Response,Th1 and Th2 Activation Pathway,Th2 Pathway
hsa-miR-199b-5p	miR-199a-5p (and other miRNAs w/seed CCAGUGU)	TargetScan Human	High (predicted)	IL36B	Acute Phase Response Signaling,Adrenomedullin signaling pathway,Agranulocyte Adhesion and Diapedesis,Airway Pathology in Chronic Obstructive Pulmonary Disease,Altered T Cell and B Cell Signaling in Rheumatoid Arthritis,Atherosclerosis Signaling,Cardiac Hypertrophy Signaling (Enhanced),Cholecystokinin/Gastrin-mediated Signaling,Communication between Innate and Adaptive Immune Cells,Dendritic Cell …
hsa-miR-199b-5p	miR-199a-5p (and other miRNAs w/seed CCAGUGU)	TargetScan Human	Moderate (predicted)	INTS2
hsa-miR-199b-5p	miR-199a-5p (and other miRNAs w/seed CCAGUGU)	TargetScan Human	Moderate (predicted)	IP6K3	Inositol Pyrophosphates Biosynthesis,Superpathway of Inositol Phosphate Compounds
hsa-miR-199b-5p	miR-199a-5p (and other miRNAs w/seed CCAGUGU)	TargetScan Human	High (predicted)	IPO8
hsa-miR-199b-5p	miR-199a-5p (and other miRNAs w/seed CCAGUGU)	TargetScan Human	Moderate (predicted)	IRS4	ILK Signaling,Insulin Receptor Signaling,PI3K Signaling in B Lymphocytes,Role of JAK1 and JAK3 in Î³c Cytokine Signaling,Role of JAK2 in Hormone-like Cytokine Signaling,Type II Diabetes Mellitus Signaling
hsa-miR-199b-5p	miR-199a-5p (and other miRNAs w/seed CCAGUGU)	TargetScan Human	Moderate (predicted)	ITGA3	Actin Cytoskeleton Signaling,Actin Nucleation by ARP-WASP Complex,Agranulocyte Adhesion and Diapedesis,Axonal Guidance Signaling,Cardiac Hypertrophy Signaling (Enhanced),Caveolar-mediated Endocytosis Signaling,CDC42 Signaling,CDK5 Signaling,Ephrin Receptor Signaling,ERK/MAPK Signaling,FAK Signaling,Germ Cell-Sertoli Cell Junction Signaling,Hepatic Fibrosis Signaling Pathway,HGF Signaling,Integrin…
hsa-miR-199b-5p	miR-199a-5p (and other miRNAs w/seed CCAGUGU)	TargetScan Human	Moderate (predicted)	ITGA8	Actin Cytoskeleton Signaling,Actin Nucleation by ARP-WASP Complex,Axonal Guidance Signaling,Cardiac Hypertrophy Signaling (Enhanced),Caveolar-mediated Endocytosis Signaling,CDC42 Signaling,Ephrin Receptor Signaling,ERK/MAPK Signaling,FAK Signaling,Hepatic Fibrosis Signaling Pathway,HGF Signaling,Integrin Signaling,Molecular Mechanisms of Cancer,Neuregulin Signaling,Osteoarthritis Pathway,PAK Sign…
hsa-miR-199b-5p	miR-199a-5p (and other miRNAs w/seed CCAGUGU)	TargetScan Human	High (predicted)	JKAMP
hsa-miR-199b-5p	miR-199a-5p (and other miRNAs w/seed CCAGUGU)	TargetScan Human	Moderate (predicted)	JPH3
hsa-miR-199b-5p	miR-199a-5p (and other miRNAs w/seed CCAGUGU)	TargetScan Human	Moderate (predicted)	JUNB	NRF2-mediated Oxidative Stress Response,PCP (Planar Cell Polarity) Pathway
hsa-miR-199b-5p	miR-199a-5p (and other miRNAs w/seed CCAGUGU)	TargetScan Human	Moderate (predicted)	KANSL1L
hsa-miR-199b-5p	miR-199a-5p (and other miRNAs w/seed CCAGUGU)	TargetScan Human	Moderate (predicted)	KCND2
hsa-miR-199b-5p	miR-199a-5p (and other miRNAs w/seed CCAGUGU)	TargetScan Human	High (predicted)	KCND3
hsa-miR-199b-5p	miR-199a-5p (and other miRNAs w/seed CCAGUGU)	TargetScan Human	Moderate (predicted)	KCNE1
hsa-miR-199b-5p	miR-199a-5p (and other miRNAs w/seed CCAGUGU)	TargetScan Human	Moderate (predicted)	KCNIP1
hsa-miR-199b-5p	miR-199a-5p (and other miRNAs w/seed CCAGUGU)	TargetScan Human	Moderate (predicted)	KCNK15
hsa-miR-199b-5p	miR-199a-5p (and other miRNAs w/seed CCAGUGU)	TargetScan Human	Moderate (predicted)	KCNU1	Aldosterone Signaling in Epithelial Cells,Prolactin Signaling
hsa-miR-199b-5p	miR-199a-5p (and other miRNAs w/seed CCAGUGU)	TargetScan Human	Moderate (predicted)	KCNV1
hsa-miR-199b-5p	miR-199a-5p (and other miRNAs w/seed CCAGUGU)	TargetScan Human	Moderate (predicted)	KDM1B
hsa-miR-199b-5p	miR-199a-5p (and other miRNAs w/seed CCAGUGU)	TargetScan Human	Moderate (predicted)	KDM3B
hsa-miR-199b-5p	miR-199a-5p (and other miRNAs w/seed CCAGUGU)	TargetScan Human	Moderate (predicted)	KIAA0040
hsa-miR-199b-5p	miR-199a-5p (and other miRNAs w/seed CCAGUGU)	TargetScan Human	Moderate (predicted)	KIAA0087
hsa-miR-199b-5p	miR-199a-5p (and other miRNAs w/seed CCAGUGU)	TargetScan Human	Moderate (predicted)	KIAA0753
hsa-miR-199b-5p	miR-199a-5p (and other miRNAs w/seed CCAGUGU)	TargetScan Human	Moderate (predicted)	KIAA1109
hsa-miR-199b-5p	miR-199a-5p (and other miRNAs w/seed CCAGUGU)	TargetScan Human	Moderate (predicted)	KIAA1958
hsa-miR-199b-5p	miR-199a-5p (and other miRNAs w/seed CCAGUGU)	TargetScan Human	High (predicted)	KL
hsa-miR-199b-5p	miR-199a-5p (and other miRNAs w/seed CCAGUGU)	TargetScan Human	Moderate (predicted)	KLHL23/PHOSPHO2-KLHL23
hsa-miR-199b-5p	miR-199a-5p (and other miRNAs w/seed CCAGUGU)	TargetScan Human	Moderate (predicted)	KLHL29
hsa-miR-199b-5p	miR-199a-5p (and other miRNAs w/seed CCAGUGU)	TargetScan Human	High (predicted)	KLHL32
hsa-miR-199b-5p	miR-199a-5p (and other miRNAs w/seed CCAGUGU)	TargetScan Human	High (predicted)	KLK7	Intrinsic Prothrombin Activation Pathway,MSP-RON Signaling In Cancer Cells Pathway,MSP-RON Signaling In Macrophages Pathway,MSP-RON Signaling Pathway,Neuroprotective Role of THOP1 in Alzheimer's Disease,SPINK1 Pancreatic Cancer Pathway
hsa-miR-199b-5p	miR-199a-5p (and other miRNAs w/seed CCAGUGU)	TargetScan Human	Moderate (predicted)	KLLN
hsa-miR-199b-5p	miR-199a-5p (and other miRNAs w/seed CCAGUGU)	TargetScan Human	Moderate (predicted)	KLRF1
hsa-miR-199b-5p	miR-199a-5p (and other miRNAs w/seed CCAGUGU)	TargetScan Human	Moderate (predicted)	KPNA4	RAN Signaling,Role of NFAT in Regulation of the Immune Response
hsa-miR-199b-5p	miR-199a-5p (and other miRNAs w/seed CCAGUGU)	TargetScan Human	Moderate (predicted)	KRAS	14-3-3-mediated Signaling,Actin Cytoskeleton Signaling,Actin Nucleation by ARP-WASP Complex,Acute Myeloid Leukemia Signaling,Acute Phase Response Signaling,Adrenomedullin signaling pathway,Agrin Interactions at Neuromuscular Junction,Aldosterone Signaling in Epithelial Cells,Angiopoietin Signaling,Antiproliferative Role of Somatostatin Receptor 2,Apelin Endothelial Signaling Pathway,Apoptosis Sig…
hsa-miR-199b-5p	miR-199a-5p (and other miRNAs w/seed CCAGUGU)	TargetScan Human	Moderate (predicted)	KRTAP4-5
hsa-miR-199b-5p	miR-199a-5p (and other miRNAs w/seed CCAGUGU)	TargetScan Human	Moderate (predicted)	KYAT3
hsa-miR-199b-5p	miR-199a-5p (and other miRNAs w/seed CCAGUGU)	TargetScan Human	Moderate (predicted)	LAMC1	Agrin Interactions at Neuromuscular Junction,CDK5 Signaling,GP6 Signaling Pathway,Wound Healing Signaling Pathway
hsa-miR-199b-5p	miR-199a-5p (and other miRNAs w/seed CCAGUGU)	TarBase,miRecords	Experimentally Observed	LAMC2	CDK5 Signaling,GP6 Signaling Pathway,Wound Healing Signaling Pathway
hsa-miR-199b-5p	miR-199a-5p (and other miRNAs w/seed CCAGUGU)	TargetScan Human	Moderate (predicted)	LARGE1	Melatonin Degradation I,Nicotine Degradation II,Nicotine Degradation III,Serotonin Degradation,Superpathway of Melatonin Degradation,Thyroid Hormone Metabolism II (via Conjugation and/or Degradation)
hsa-miR-199b-5p	miR-199a-5p (and other miRNAs w/seed CCAGUGU)	TargetScan Human	Moderate (predicted)	LARP1
hsa-miR-199b-5p	miR-199a-5p (and other miRNAs w/seed CCAGUGU)	TargetScan Human	Moderate (predicted)	LARP4
hsa-miR-199b-5p	miR-199a-5p (and other miRNAs w/seed CCAGUGU)	TargetScan Human	Moderate (predicted)	LCLAT1	CDP-diacylglycerol Biosynthesis I,Phosphatidylglycerol Biosynthesis II (Non-plastidic),Triacylglycerol Biosynthesis
hsa-miR-199b-5p	miR-199a-5p (and other miRNAs w/seed CCAGUGU)	TargetScan Human	High (predicted)	LCOR
hsa-miR-199b-5p	miR-199a-5p (and other miRNAs w/seed CCAGUGU)	TargetScan Human	Moderate (predicted)	LDLRAD3
hsa-miR-199b-5p	miR-199a-5p (and other miRNAs w/seed CCAGUGU)	TargetScan Human	Moderate (predicted)	LEFTY1	Human Embryonic Stem Cell Pluripotency
hsa-miR-199b-5p	miR-199a-5p (and other miRNAs w/seed CCAGUGU)	TargetScan Human	Moderate (predicted)	LHFPL2
hsa-miR-199b-5p	miR-199a-5p (and other miRNAs w/seed CCAGUGU)	TargetScan Human	Moderate (predicted)	LIMD1
hsa-miR-199b-5p	miR-199a-5p (and other miRNAs w/seed CCAGUGU)	TargetScan Human	High (predicted)	LIMS3/LIMS4
hsa-miR-199b-5p	miR-199a-5p (and other miRNAs w/seed CCAGUGU)	TargetScan Human	High (predicted)	LIN7C
hsa-miR-199b-5p	miR-199a-5p (and other miRNAs w/seed CCAGUGU)	TargetScan Human	Moderate (predicted)	LINC01553
hsa-miR-199b-5p	miR-199a-5p (and other miRNAs w/seed CCAGUGU)	TargetScan Human	Moderate (predicted)	LINC01555
hsa-miR-199b-5p	miR-199a-5p (and other miRNAs w/seed CCAGUGU)	TargetScan Human	High (predicted)	LINC01619
hsa-miR-199b-5p	miR-199a-5p (and other miRNAs w/seed CCAGUGU)	TargetScan Human	Moderate (predicted)	LINC02089
hsa-miR-199b-5p	miR-199a-5p (and other miRNAs w/seed CCAGUGU)	TargetScan Human	Moderate (predicted)	LINC02872
hsa-miR-199b-5p	miR-199a-5p (and other miRNAs w/seed CCAGUGU)	TargetScan Human	Moderate (predicted)	LINC02873
hsa-miR-199b-5p	miR-199a-5p (and other miRNAs w/seed CCAGUGU)	TargetScan Human	Moderate (predicted)	LINC02906
hsa-miR-199b-5p	miR-199a-5p (and other miRNAs w/seed CCAGUGU)	TargetScan Human	Moderate (predicted)	LIPG	Gustation Pathway,Phospholipases,Retinol Biosynthesis,Triacylglycerol Degradation
hsa-miR-199b-5p	miR-199a-5p (and other miRNAs w/seed CCAGUGU)	TargetScan Human	Moderate (predicted)	LIX1
hsa-miR-199b-5p	miR-199a-5p (and other miRNAs w/seed CCAGUGU)	TargetScan Human	Moderate (predicted)	LMAN2L
hsa-miR-199b-5p	miR-199a-5p (and other miRNAs w/seed CCAGUGU)	TargetScan Human	Moderate (predicted)	LOC100132813
hsa-miR-199b-5p	miR-199a-5p (and other miRNAs w/seed CCAGUGU)	TargetScan Human	Moderate (predicted)	LOC403312
hsa-miR-199b-5p	miR-199a-5p (and other miRNAs w/seed CCAGUGU)	TargetScan Human	Moderate (predicted)	LPXN
hsa-miR-199b-5p	miR-199a-5p (and other miRNAs w/seed CCAGUGU)	TargetScan Human	Moderate (predicted)	LRRC17
hsa-miR-199b-5p	miR-199a-5p (and other miRNAs w/seed CCAGUGU)	TargetScan Human	Moderate (predicted)	LRRC61
hsa-miR-199b-5p	miR-199a-5p (and other miRNAs w/seed CCAGUGU)	TargetScan Human	Moderate (predicted)	LRRFIP1
hsa-miR-199b-5p	miR-199a-5p (and other miRNAs w/seed CCAGUGU)	TargetScan Human	Moderate (predicted)	LSM8	Systemic Lupus Erythematosus Signaling
hsa-miR-199b-5p	miR-199a-5p (and other miRNAs w/seed CCAGUGU)	TargetScan Human	Moderate (predicted)	LTB4R2	Breast Cancer Regulation by Stathmin1,CREB Signaling in Neurons,Eicosanoid Signaling,G-Protein Coupled Receptor Signaling,Phagosome Formation
hsa-miR-199b-5p	miR-199a-5p (and other miRNAs w/seed CCAGUGU)	TargetScan Human	Moderate (predicted)	LYRM2
hsa-miR-199b-5p	miR-199a-5p (and other miRNAs w/seed CCAGUGU)	TargetScan Human	Moderate (predicted)	LYRM9
hsa-miR-199b-5p	miR-199a-5p (and other miRNAs w/seed CCAGUGU)	TargetScan Human	High (predicted)	LYSMD3
hsa-miR-199b-5p	miR-199a-5p (and other miRNAs w/seed CCAGUGU)	TargetScan Human	High (predicted)	MAB21L1
hsa-miR-199b-5p	miR-199a-5p (and other miRNAs w/seed CCAGUGU)	TargetScan Human	High (predicted)	MACC1
hsa-miR-199b-5p	miR-199a-5p (and other miRNAs w/seed CCAGUGU)	TargetScan Human	High (predicted)	MAGT1
hsa-miR-199b-5p	miR-199a-5p (and other miRNAs w/seed CCAGUGU)	TargetScan Human	Moderate (predicted)	MAP2K4	14-3-3-mediated Signaling,4-1BB Signaling in T Lymphocytes,Activation of IRF by Cytosolic Pattern Recognition Receptors,Acute Myeloid Leukemia Signaling,Acute Phase Response Signaling,Adrenomedullin signaling pathway,Agrin Interactions at Neuromuscular Junction,Antioxidant Action of Vitamin C,Apelin Endothelial Signaling Pathway,Apelin Liver Signaling Pathway,Apelin Pancreas Signaling Pathway,Apo…
hsa-miR-199b-5p	miR-199a-5p (and other miRNAs w/seed CCAGUGU)	TargetScan Human	High (predicted)	MAP3K11	B Cell Receptor Signaling,Cardiac Hypertrophy Signaling,Cardiac Hypertrophy Signaling (Enhanced),CD27 Signaling in Lymphocytes,CDC42 Signaling,G-Protein Coupled Receptor Signaling,Germ Cell-Sertoli Cell Junction Signaling,GNRH Signaling,HGF Signaling,IL-15 Production,Integrin Signaling,Natural Killer Cell Signaling,NGF Signaling,PKCÎ¸ Signaling in T Lymphocytes,Production of Nitric Oxide and Reac…
hsa-miR-199b-5p	miR-199a-5p (and other miRNAs w/seed CCAGUGU)	TargetScan Human	Moderate (predicted)	MAP4K3	SAPK/JNK Signaling
hsa-miR-199b-5p	miR-199a-5p (and other miRNAs w/seed CCAGUGU)	TargetScan Human	Moderate (predicted)	MAP7D2
hsa-miR-199b-5p	miR-199a-5p (and other miRNAs w/seed CCAGUGU)	TargetScan Human	Moderate (predicted)	MAPRE2	Remodeling of Epithelial Adherens Junctions
hsa-miR-199b-5p	miR-199a-5p (and other miRNAs w/seed CCAGUGU)	TargetScan Human	Moderate (predicted)	MARCHF7
hsa-miR-199b-5p	miR-199a-5p (and other miRNAs w/seed CCAGUGU)	TargetScan Human	High (predicted)	MARCHF8
hsa-miR-199b-5p	miR-199a-5p (and other miRNAs w/seed CCAGUGU)	TargetScan Human	Moderate (predicted)	MARK4
hsa-miR-199b-5p	miR-199a-5p (and other miRNAs w/seed CCAGUGU)	TargetScan Human	Moderate (predicted)	MATN2
hsa-miR-199b-5p	miR-199a-5p (and other miRNAs w/seed CCAGUGU)	TargetScan Human	High (predicted)	MBP
hsa-miR-199b-5p	miR-199a-5p (and other miRNAs w/seed CCAGUGU)	TargetScan Human	Moderate (predicted)	MCFD2
hsa-miR-199b-5p	miR-199a-5p (and other miRNAs w/seed CCAGUGU)	TargetScan Human	High (predicted)	MCIDAS
hsa-miR-199b-5p	miR-199a-5p (and other miRNAs w/seed CCAGUGU)	TargetScan Human	High (predicted)	MCTP1
hsa-miR-199b-5p	miR-199a-5p (and other miRNAs w/seed CCAGUGU)	TargetScan Human	Moderate (predicted)	MED4	Estrogen Receptor Signaling
hsa-miR-199b-5p	miR-199a-5p (and other miRNAs w/seed CCAGUGU)	TargetScan Human	Moderate (predicted)	MED9
hsa-miR-199b-5p	miR-199a-5p (and other miRNAs w/seed CCAGUGU)	TargetScan Human	Moderate (predicted)	MEIS2
hsa-miR-199b-5p	miR-199a-5p (and other miRNAs w/seed CCAGUGU)	TargetScan Human	High (predicted)	METTL21A
hsa-miR-199b-5p	miR-199a-5p (and other miRNAs w/seed CCAGUGU)	TargetScan Human	Moderate (predicted)	MEX3C
hsa-miR-199b-5p	miR-199a-5p (and other miRNAs w/seed CCAGUGU)	TargetScan Human	Moderate (predicted)	MFSD6
hsa-miR-199b-5p	miR-199a-5p (and other miRNAs w/seed CCAGUGU)	TargetScan Human	High (predicted)	MGAT4B
hsa-miR-199b-5p	miR-199a-5p (and other miRNAs w/seed CCAGUGU)	TargetScan Human	Moderate (predicted)	MGLL	Endocannabinoid Developing Neuron Pathway,Endocannabinoid Neuronal Synapse Pathway,Triacylglycerol Degradation
hsa-miR-199b-5p	miR-199a-5p (and other miRNAs w/seed CCAGUGU)	TargetScan Human	High (predicted)	MICAL3	Histidine Degradation VI,Pregnenolone Biosynthesis,Ubiquinol-10 Biosynthesis (Eukaryotic)
hsa-miR-199b-5p	miR-199a-5p (and other miRNAs w/seed CCAGUGU)	TargetScan Human	Moderate (predicted)	MIER3
hsa-miR-199b-5p	miR-199a-5p (and other miRNAs w/seed CCAGUGU)	TargetScan Human	High (predicted)	MINDY3
hsa-miR-199b-5p	miR-199a-5p (and other miRNAs w/seed CCAGUGU)	TargetScan Human	Moderate (predicted)	MINK1	SAPK/JNK Signaling
hsa-miR-199b-5p	miR-199a-5p (and other miRNAs w/seed CCAGUGU)	TargetScan Human	Moderate (predicted)	MINPP1	3-phosphoinositide Biosynthesis,3-phosphoinositide Degradation,D-myo-inositol (1,3,4)-trisphosphate Biosynthesis,D-myo-inositol (1,4,5,6)-Tetrakisphosphate Biosynthesis,D-myo-inositol (3,4,5,6)-tetrakisphosphate Biosynthesis,D-myo-inositol-5-phosphate Metabolism,Rapoport-Luebering Glycolytic Shunt,Superpathway of D-myo-inositol (1,4,5)-trisphosphate Metabolism,Superpathway of Inositol Phosphate C…
hsa-miR-199b-5p	miR-199a-5p (and other miRNAs w/seed CCAGUGU)	TargetScan Human	High (predicted)	MLNR	Breast Cancer Regulation by Stathmin1,CREB Signaling in Neurons,G-Protein Coupled Receptor Signaling,Phagosome Formation
hsa-miR-199b-5p	miR-199a-5p (and other miRNAs w/seed CCAGUGU)	TargetScan Human	Moderate (predicted)	MN1
hsa-miR-199b-5p	miR-199a-5p (and other miRNAs w/seed CCAGUGU)	TargetScan Human	Moderate (predicted)	MOB1B
hsa-miR-199b-5p	miR-199a-5p (and other miRNAs w/seed CCAGUGU)	TargetScan Human	Moderate (predicted)	MOB4
hsa-miR-199b-5p	miR-199a-5p (and other miRNAs w/seed CCAGUGU)	TargetScan Human	Moderate (predicted)	MOSMO
hsa-miR-199b-5p	miR-199a-5p (and other miRNAs w/seed CCAGUGU)	TargetScan Human	Moderate (predicted)	MRAP2
hsa-miR-199b-5p	miR-199a-5p (and other miRNAs w/seed CCAGUGU)	TargetScan Human	Moderate (predicted)	MRPL14
hsa-miR-199b-5p	miR-199a-5p (and other miRNAs w/seed CCAGUGU)	TargetScan Human	High (predicted)	MRPL30
hsa-miR-199b-5p	miR-199a-5p (and other miRNAs w/seed CCAGUGU)	TargetScan Human	Moderate (predicted)	MRPS35
hsa-miR-199b-5p	miR-199a-5p (and other miRNAs w/seed CCAGUGU)	TargetScan Human	Moderate (predicted)	MS4A6A
hsa-miR-199b-5p	miR-199a-5p (and other miRNAs w/seed CCAGUGU)	TargetScan Human	Moderate (predicted)	MTMR2	3-phosphoinositide Biosynthesis,3-phosphoinositide Degradation,D-myo-inositol (1,4,5,6)-Tetrakisphosphate Biosynthesis,D-myo-inositol (3,4,5,6)-tetrakisphosphate Biosynthesis,D-myo-inositol-5-phosphate Metabolism,Germ Cell-Sertoli Cell Junction Signaling,Sertoli Cell-Sertoli Cell Junction Signaling,Superpathway of Inositol Phosphate Compounds
hsa-miR-199b-5p	miR-199a-5p (and other miRNAs w/seed CCAGUGU)	TargetScan Human	Moderate (predicted)	MUC21
hsa-miR-199b-5p	miR-199a-5p (and other miRNAs w/seed CCAGUGU)	TargetScan Human	Moderate (predicted)	MYCBP
hsa-miR-199b-5p	miR-199a-5p (and other miRNAs w/seed CCAGUGU)	TargetScan Human	High (predicted)	MYEF2
hsa-miR-199b-5p	miR-199a-5p (and other miRNAs w/seed CCAGUGU)	Ingenuity Expert Findings	Experimentally Observed	MYH9	Actin Cytoskeleton Signaling,Agranulocyte Adhesion and Diapedesis,Calcium Signaling,Cellular Effects of Sildenafil (Viagra),Dilated Cardiomyopathy Signaling Pathway,Hepatic Fibrosis / Hepatic Stellate Cell Activation,ILK Signaling,Oxytocin Signaling Pathway,Phagosome Formation,RHOGDI Signaling,Tight Junction Signaling
hsa-miR-199b-5p	miR-199a-5p (and other miRNAs w/seed CCAGUGU)	TargetScan Human	High (predicted)	MYRF
hsa-miR-199b-5p	miR-199a-5p (and other miRNAs w/seed CCAGUGU)	TargetScan Human	High (predicted)	NAA40
hsa-miR-199b-5p	miR-199a-5p (and other miRNAs w/seed CCAGUGU)	TargetScan Human	Moderate (predicted)	NAALADL2
hsa-miR-199b-5p	miR-199a-5p (and other miRNAs w/seed CCAGUGU)	TargetScan Human	Moderate (predicted)	NAB2
hsa-miR-199b-5p	miR-199a-5p (and other miRNAs w/seed CCAGUGU)	TargetScan Human	Moderate (predicted)	NAGK	CMP-N-acetylneuraminate Biosynthesis I (Eukaryotes),N-acetylglucosamine Degradation II
hsa-miR-199b-5p	miR-199a-5p (and other miRNAs w/seed CCAGUGU)	TargetScan Human	Moderate (predicted)	NBPF10 (includes others)
hsa-miR-199b-5p	miR-199a-5p (and other miRNAs w/seed CCAGUGU)	TargetScan Human	Moderate (predicted)	NCEH1
hsa-miR-199b-5p	miR-199a-5p (and other miRNAs w/seed CCAGUGU)	TargetScan Human	Moderate (predicted)	NCSTN	Amyloid Processing,ERBB4 Signaling,Mitochondrial Dysfunction,Molecular Mechanisms of Cancer,Neuroinflammation Signaling Pathway,Notch Signaling,Regulation Of The Epithelial Mesenchymal Transition In Development Pathway,Regulation of the Epithelial-Mesenchymal Transition Pathway,Th1 and Th2 Activation Pathway,Th1 Pathway,Th2 Pathway
hsa-miR-199b-5p	miR-199a-5p (and other miRNAs w/seed CCAGUGU)	TargetScan Human	Moderate (predicted)	NDUFS5	Estrogen Receptor Signaling,Glucocorticoid Receptor Signaling,Mitochondrial Dysfunction,Oxidative Phosphorylation,Sirtuin Signaling Pathway
hsa-miR-199b-5p	miR-199a-5p (and other miRNAs w/seed CCAGUGU)	TargetScan Human	Moderate (predicted)	NECTIN1	Epithelial Adherens Junction Signaling,Sertoli Cell-Sertoli Cell Junction Signaling,Synaptogenesis Signaling Pathway,Tight Junction Signaling
hsa-miR-199b-5p	miR-199a-5p (and other miRNAs w/seed CCAGUGU)	TargetScan Human	High (predicted)	NECTIN2	Crosstalk between Dendritic Cells and Natural Killer Cells,Epithelial Adherens Junction Signaling,Germ Cell-Sertoli Cell Junction Signaling,Natural Killer Cell Signaling,Sertoli Cell-Sertoli Cell Junction Signaling,Tight Junction Signaling
hsa-miR-199b-5p	miR-199a-5p (and other miRNAs w/seed CCAGUGU)	TargetScan Human	High (predicted)	NEU3
hsa-miR-199b-5p	miR-199a-5p (and other miRNAs w/seed CCAGUGU)	TargetScan Human	Moderate (predicted)	NFATC2IP
hsa-miR-199b-5p	miR-199a-5p (and other miRNAs w/seed CCAGUGU)	TargetScan Human	Moderate (predicted)	NFIL3	Circadian Rhythm Signaling,Th1 and Th2 Activation Pathway,Th1 Pathway
hsa-miR-199b-5p	miR-199a-5p (and other miRNAs w/seed CCAGUGU)	TargetScan Human	Moderate (predicted)	NFKB1	4-1BB Signaling in T Lymphocytes,Activation of IRF by Cytosolic Pattern Recognition Receptors,Acute Myeloid Leukemia Signaling,Acute Phase Response Signaling,Adrenomedullin signaling pathway,Altered T Cell and B Cell Signaling in Rheumatoid Arthritis,Androgen Signaling,Angiopoietin Signaling,Antioxidant Action of Vitamin C,Apelin Endothelial Signaling Pathway,Apelin Pancreas Signaling Pathway,Apo…
hsa-miR-199b-5p	miR-199a-5p (and other miRNAs w/seed CCAGUGU)	TargetScan Human	Moderate (predicted)	NGB
hsa-miR-199b-5p	miR-199a-5p (and other miRNAs w/seed CCAGUGU)	TargetScan Human	Moderate (predicted)	NHLH2	BEX2 Signaling Pathway
hsa-miR-199b-5p	miR-199a-5p (and other miRNAs w/seed CCAGUGU)	TargetScan Human	High (predicted)	NINL
hsa-miR-199b-5p	miR-199a-5p (and other miRNAs w/seed CCAGUGU)	TargetScan Human	High (predicted)	NKAIN3
hsa-miR-199b-5p	miR-199a-5p (and other miRNAs w/seed CCAGUGU)	TargetScan Human	Moderate (predicted)	NLK	Molecular Mechanisms of Cancer,Role of Macrophages, Fibroblasts and Endothelial Cells in Rheumatoid Arthritis,WNT/Î²-catenin Signaling
hsa-miR-199b-5p	miR-199a-5p (and other miRNAs w/seed CCAGUGU)	TargetScan Human	Moderate (predicted)	NLRC3	TREM1 Signaling
hsa-miR-199b-5p	miR-199a-5p (and other miRNAs w/seed CCAGUGU)	TargetScan Human	Moderate (predicted)	NLRP7	Pyroptosis Signaling Pathway,Role of PKR in Interferon Induction and Antiviral Response
hsa-miR-199b-5p	miR-199a-5p (and other miRNAs w/seed CCAGUGU)	TargetScan Human	Moderate (predicted)	NMNAT3	NAD Biosynthesis from 2-amino-3-carboxymuconate Semialdehyde,NAD biosynthesis II (from tryptophan),NAD Biosynthesis III,NAD Salvage Pathway II,NAD Salvage Pathway III,NAD Signaling Pathway
hsa-miR-199b-5p	miR-199a-5p (and other miRNAs w/seed CCAGUGU)	TargetScan Human	Moderate (predicted)	NPAS2
hsa-miR-199b-5p	miR-199a-5p (and other miRNAs w/seed CCAGUGU)	TargetScan Human	High (predicted)	NPY2R	Breast Cancer Regulation by Stathmin1,CREB Signaling in Neurons,G-Protein Coupled Receptor Signaling,GPCR-Mediated Integration of Enteroendocrine Signaling Exemplified by an L Cell,Phagosome Formation
hsa-miR-199b-5p	miR-199a-5p (and other miRNAs w/seed CCAGUGU)	TargetScan Human	High (predicted)	NR1I3	LPS/IL-1 Mediated Inhibition of RXR Function,PXR/RXR Activation,Xenobiotic Metabolism CAR Signaling Pathway,Xenobiotic Metabolism General Signaling Pathway,Xenobiotic Metabolism Signaling
hsa-miR-199b-5p	miR-199a-5p (and other miRNAs w/seed CCAGUGU)	TargetScan Human	Moderate (predicted)	NREP
hsa-miR-199b-5p	miR-199a-5p (and other miRNAs w/seed CCAGUGU)	TargetScan Human	Moderate (predicted)	NRSN1
hsa-miR-199b-5p	miR-199a-5p (and other miRNAs w/seed CCAGUGU)	TargetScan Human	High (predicted)	NSG1
hsa-miR-199b-5p	miR-199a-5p (and other miRNAs w/seed CCAGUGU)	TargetScan Human	Moderate (predicted)	NSMF
hsa-miR-199b-5p	miR-199a-5p (and other miRNAs w/seed CCAGUGU)	TargetScan Human	High (predicted)	NT5C1A	Adenosine Nucleotides Degradation II,Guanosine Nucleotides Degradation III,NAD Salvage Pathway II,Purine Nucleotides Degradation II (Aerobic),Urate Biosynthesis/Inosine 5'-phosphate Degradation
hsa-miR-199b-5p	miR-199a-5p (and other miRNAs w/seed CCAGUGU)	TargetScan Human	Moderate (predicted)	NT5C3A	Adenosine Nucleotides Degradation II,Guanosine Nucleotides Degradation III,NAD Salvage Pathway II,Purine Nucleotides Degradation II (Aerobic),Urate Biosynthesis/Inosine 5'-phosphate Degradation
hsa-miR-199b-5p	miR-199a-5p (and other miRNAs w/seed CCAGUGU)	TargetScan Human	Moderate (predicted)	NT5DC1
hsa-miR-199b-5p	miR-199a-5p (and other miRNAs w/seed CCAGUGU)	TargetScan Human	High (predicted)	NTNG1	Axonal Guidance Signaling
hsa-miR-199b-5p	miR-199a-5p (and other miRNAs w/seed CCAGUGU)	TargetScan Human	High (predicted)	NUDT5	3-phosphoinositide Biosynthesis,3-phosphoinositide Degradation,D-myo-inositol (1,4,5,6)-Tetrakisphosphate Biosynthesis,D-myo-inositol (3,4,5,6)-tetrakisphosphate Biosynthesis,D-myo-inositol-5-phosphate Metabolism,Pyrimidine Ribonucleotides De Novo Biosynthesis,Pyrimidine Ribonucleotides Interconversion,Superpathway of Inositol Phosphate Compounds
hsa-miR-199b-5p	miR-199a-5p (and other miRNAs w/seed CCAGUGU)	TargetScan Human	Moderate (predicted)	NUP210
hsa-miR-199b-5p	miR-199a-5p (and other miRNAs w/seed CCAGUGU)	TargetScan Human	Moderate (predicted)	NXT2
hsa-miR-199b-5p	miR-199a-5p (and other miRNAs w/seed CCAGUGU)	TargetScan Human	Moderate (predicted)	OMD
hsa-miR-199b-5p	miR-199a-5p (and other miRNAs w/seed CCAGUGU)	TargetScan Human	Moderate (predicted)	OPA3
hsa-miR-199b-5p	miR-199a-5p (and other miRNAs w/seed CCAGUGU)	TargetScan Human	Moderate (predicted)	OR1K1
hsa-miR-199b-5p	miR-199a-5p (and other miRNAs w/seed CCAGUGU)	TargetScan Human	Moderate (predicted)	OSGIN2
hsa-miR-199b-5p	miR-199a-5p (and other miRNAs w/seed CCAGUGU)	TargetScan Human	Moderate (predicted)	OSR1
hsa-miR-199b-5p	miR-199a-5p (and other miRNAs w/seed CCAGUGU)	TargetScan Human	High (predicted)	OTULINL
hsa-miR-199b-5p	miR-199a-5p (and other miRNAs w/seed CCAGUGU)	TargetScan Human	Moderate (predicted)	OTX1	Transcriptional Regulatory Network in Embryonic Stem Cells
hsa-miR-199b-5p	miR-199a-5p (and other miRNAs w/seed CCAGUGU)	TargetScan Human	High (predicted)	P3H2
hsa-miR-199b-5p	miR-199a-5p (and other miRNAs w/seed CCAGUGU)	TargetScan Human	Moderate (predicted)	PAFAH1B1	Reelin Signaling in Neurons,Synaptogenesis Signaling Pathway
hsa-miR-199b-5p	miR-199a-5p (and other miRNAs w/seed CCAGUGU)	TargetScan Human	Moderate (predicted)	PAG1	B Cell Receptor Signaling,Systemic Lupus Erythematosus In B Cell Signaling Pathway,T Cell Receptor Signaling
hsa-miR-199b-5p	miR-199a-5p (and other miRNAs w/seed CCAGUGU)	TargetScan Human	Moderate (predicted)	PAN3
hsa-miR-199b-5p	miR-199a-5p (and other miRNAs w/seed CCAGUGU)	TargetScan Human	Moderate (predicted)	PAQR9
hsa-miR-199b-5p	miR-199a-5p (and other miRNAs w/seed CCAGUGU)	TargetScan Human	Moderate (predicted)	PARP12	Death Receptor Signaling,NAD Signaling Pathway,Retinoic acid Mediated Apoptosis Signaling,UVA-Induced MAPK Signaling
hsa-miR-199b-5p	miR-199a-5p (and other miRNAs w/seed CCAGUGU)	TargetScan Human	Moderate (predicted)	PAX3	Melanocyte Development and Pigmentation Signaling
hsa-miR-199b-5p	miR-199a-5p (and other miRNAs w/seed CCAGUGU)	TargetScan Human	Moderate (predicted)	PAXBP1
hsa-miR-199b-5p	miR-199a-5p (and other miRNAs w/seed CCAGUGU)	TargetScan Human	Moderate (predicted)	PCBD2	Phenylalanine Degradation I (Aerobic),Tyrosine Biosynthesis IV
hsa-miR-199b-5p	miR-199a-5p (and other miRNAs w/seed CCAGUGU)	TargetScan Human	Moderate (predicted)	PCNX4
hsa-miR-199b-5p	miR-199a-5p (and other miRNAs w/seed CCAGUGU)	TargetScan Human	Moderate (predicted)	PDE4D	cAMP-mediated signaling,Cardiac Hypertrophy Signaling (Enhanced),Cardiac Î²-adrenergic Signaling,Cellular Effects of Sildenafil (Viagra),G-Protein Coupled Receptor Signaling,Protein Kinase A Signaling,Relaxin Signaling,Semaphorin Neuronal Repulsive Signaling Pathway,Sperm Motility,tRNA Splicing
hsa-miR-199b-5p	miR-199a-5p (and other miRNAs w/seed CCAGUGU)	TargetScan Human	Moderate (predicted)	PDE5A	cAMP-mediated signaling,Cardiac Hypertrophy Signaling (Enhanced),Cardiac Î²-adrenergic Signaling,Cellular Effects of Sildenafil (Viagra),G-Protein Coupled Receptor Signaling,Nitric Oxide Signaling in the Cardiovascular System,Protein Kinase A Signaling,Relaxin Signaling,tRNA Splicing
hsa-miR-199b-5p	miR-199a-5p (and other miRNAs w/seed CCAGUGU)	TargetScan Human	Moderate (predicted)	PDIK1L
hsa-miR-199b-5p	miR-199a-5p (and other miRNAs w/seed CCAGUGU)	TargetScan Human	High (predicted)	PDPN
hsa-miR-199b-5p	miR-199a-5p (and other miRNAs w/seed CCAGUGU)	TargetScan Human	Moderate (predicted)	PEX2
hsa-miR-199b-5p	miR-199a-5p (and other miRNAs w/seed CCAGUGU)	TargetScan Human	Moderate (predicted)	PEX3
hsa-miR-199b-5p	miR-199a-5p (and other miRNAs w/seed CCAGUGU)	TargetScan Human	Moderate (predicted)	PFN4	Integrin Signaling,PCP (Planar Cell Polarity) Pathway,RHOA Signaling
hsa-miR-199b-5p	miR-199a-5p (and other miRNAs w/seed CCAGUGU)	TargetScan Human	Moderate (predicted)	PGD	Pentose Phosphate Pathway,Pentose Phosphate Pathway (Oxidative Branch)
hsa-miR-199b-5p	miR-199a-5p (and other miRNAs w/seed CCAGUGU)	TargetScan Human	Moderate (predicted)	PHACTR4
hsa-miR-199b-5p	miR-199a-5p (and other miRNAs w/seed CCAGUGU)	TargetScan Human	Moderate (predicted)	PI4KA	3-phosphoinositide Biosynthesis,Aldosterone Signaling in Epithelial Cells,D-myo-inositol (1,4,5)-Trisphosphate Biosynthesis,Phagosome Formation,RAC Signaling,Regulation of Actin-based Motility by Rho,RHOA Signaling,RHOGDI Signaling,Signaling by Rho Family GTPases,Superpathway of Inositol Phosphate Compounds
hsa-miR-199b-5p	miR-199a-5p (and other miRNAs w/seed CCAGUGU)	TargetScan Human	Moderate (predicted)	PIGB
hsa-miR-199b-5p	miR-199a-5p (and other miRNAs w/seed CCAGUGU)	TargetScan Human	High (predicted)	PIGG
hsa-miR-199b-5p	miR-199a-5p (and other miRNAs w/seed CCAGUGU)	TargetScan Human	Moderate (predicted)	PIGS
hsa-miR-199b-5p	miR-199a-5p (and other miRNAs w/seed CCAGUGU)	TargetScan Human	Moderate (predicted)	PIGZ
hsa-miR-199b-5p	miR-199a-5p (and other miRNAs w/seed CCAGUGU)	TargetScan Human	Moderate (predicted)	PIK3CD	14-3-3-mediated Signaling,3-phosphoinositide Biosynthesis,Actin Cytoskeleton Signaling,Acute Myeloid Leukemia Signaling,Acute Phase Response Signaling,Adrenomedullin signaling pathway,Aldosterone Signaling in Epithelial Cells,AMPK Signaling,Amyotrophic Lateral Sclerosis Signaling,Angiopoietin Signaling,Antiproliferative Role of Somatostatin Receptor 2,Apelin Cardiomyocyte Signaling Pathway,Apelin…
hsa-miR-199b-5p	miR-199a-5p (and other miRNAs w/seed CCAGUGU)	TargetScan Human	Moderate (predicted)	PKN2
hsa-miR-199b-5p	miR-199a-5p (and other miRNAs w/seed CCAGUGU)	TargetScan Human	Moderate (predicted)	PLA2G15	Phospholipases
hsa-miR-199b-5p	miR-199a-5p (and other miRNAs w/seed CCAGUGU)	TargetScan Human	Moderate (predicted)	PLCD4	14-3-3-mediated Signaling,Adrenomedullin signaling pathway,Aldosterone Signaling in Epithelial Cells,Antioxidant Action of Vitamin C,Apelin Cardiomyocyte Signaling Pathway,Axonal Guidance Signaling,Cardiac Hypertrophy Signaling,Cardiac Hypertrophy Signaling (Enhanced),Cellular Effects of Sildenafil (Viagra),Circadian Rhythm Signaling,CREB Signaling in Neurons,D-myo-inositol (1,4,5)-Trisphosphate …
hsa-miR-199b-5p	miR-199a-5p (and other miRNAs w/seed CCAGUGU)	TargetScan Human	Moderate (predicted)	PLEK2
hsa-miR-199b-5p	miR-199a-5p (and other miRNAs w/seed CCAGUGU)	TargetScan Human	Moderate (predicted)	PLEKHF2
hsa-miR-199b-5p	miR-199a-5p (and other miRNAs w/seed CCAGUGU)	TargetScan Human	Moderate (predicted)	PLXNA2	Axonal Guidance Signaling,Semaphorin Neuronal Repulsive Signaling Pathway,Semaphorin Signaling in Neurons
hsa-miR-199b-5p	miR-199a-5p (and other miRNAs w/seed CCAGUGU)	TargetScan Human	Moderate (predicted)	PLXNC1	Axonal Guidance Signaling,BEX2 Signaling Pathway
hsa-miR-199b-5p	miR-199a-5p (and other miRNAs w/seed CCAGUGU)	TargetScan Human	Moderate (predicted)	PMP22
hsa-miR-199b-5p	miR-199a-5p (and other miRNAs w/seed CCAGUGU)	TargetScan Human	Moderate (predicted)	PNPLA6
hsa-miR-199b-5p	miR-199a-5p (and other miRNAs w/seed CCAGUGU)	TargetScan Human	High (predicted)	PODXL	Agranulocyte Adhesion and Diapedesis
hsa-miR-199b-5p	miR-199a-5p (and other miRNAs w/seed CCAGUGU)	TargetScan Human	Moderate (predicted)	POLDIP3
hsa-miR-199b-5p	miR-199a-5p (and other miRNAs w/seed CCAGUGU)	TargetScan Human	Moderate (predicted)	POLR1G
hsa-miR-199b-5p	miR-199a-5p (and other miRNAs w/seed CCAGUGU)	TargetScan Human	Moderate (predicted)	POMGNT1
hsa-miR-199b-5p	miR-199a-5p (and other miRNAs w/seed CCAGUGU)	TargetScan Human	Moderate (predicted)	POP4
hsa-miR-199b-5p	miR-199a-5p (and other miRNAs w/seed CCAGUGU)	TargetScan Human	High (predicted)	POTEE/POTEF
hsa-miR-199b-5p	miR-199a-5p (and other miRNAs w/seed CCAGUGU)	TargetScan Human	High (predicted)	POTEM (includes others)
hsa-miR-199b-5p	miR-199a-5p (and other miRNAs w/seed CCAGUGU)	TargetScan Human	Moderate (predicted)	POU3F2
hsa-miR-199b-5p	miR-199a-5p (and other miRNAs w/seed CCAGUGU)	TargetScan Human	High (predicted)	PPARGC1A	AMPK Signaling,Apelin Adipocyte Signaling Pathway,Apelin Muscle Signaling Pathway,Estrogen Receptor Signaling,FXR/RXR Activation,LPS/IL-1 Mediated Inhibition of RXR Function,NAD Signaling Pathway,Osteoarthritis Pathway,PPAR Signaling,PPARÎ±/RXRÎ± Activation,PXR/RXR Activation,RAR Activation,Sirtuin Signaling Pathway,TR/RXR Activation,White Adipose Tissue Browning Pathway,Xenobiotic Metabolism CAR…
hsa-miR-199b-5p	miR-199a-5p (and other miRNAs w/seed CCAGUGU)	TargetScan Human	Moderate (predicted)	PPFIBP1
hsa-miR-199b-5p	miR-199a-5p (and other miRNAs w/seed CCAGUGU)	TargetScan Human	High (predicted)	PPP1R2
hsa-miR-199b-5p	miR-199a-5p (and other miRNAs w/seed CCAGUGU)	TargetScan Human	High (predicted)	PPP1R9A
hsa-miR-199b-5p	miR-199a-5p (and other miRNAs w/seed CCAGUGU)	TargetScan Human	Moderate (predicted)	PPP2R1A	3-phosphoinositide Biosynthesis,3-phosphoinositide Degradation,AMPK Signaling,ATM Signaling,Autophagy,BEX2 Signaling Pathway,Breast Cancer Regulation by Stathmin1,Cardiac Î²-adrenergic Signaling,CDK5 Signaling,Cell Cycle Regulation by BTG Family Proteins,Ceramide Signaling,CTLA4 Signaling in Cytotoxic T Lymphocytes,Cyclins and Cell Cycle Regulation,D-myo-inositol (1,4,5,6)-Tetrakisphosphate Biosy…
hsa-miR-199b-5p	miR-199a-5p (and other miRNAs w/seed CCAGUGU)	TargetScan Human	Moderate (predicted)	PRDM5
hsa-miR-199b-5p	miR-199a-5p (and other miRNAs w/seed CCAGUGU)	TargetScan Human	Moderate (predicted)	PREPL
hsa-miR-199b-5p	miR-199a-5p (and other miRNAs w/seed CCAGUGU)	TargetScan Human	Moderate (predicted)	PRKAG2	Adrenomedullin signaling pathway,AMPK Signaling,Amyloid Processing,Androgen Signaling,Apelin Adipocyte Signaling Pathway,Apelin Cardiac Fibroblast Signaling Pathway,Apelin Endothelial Signaling Pathway,Apelin Muscle Signaling Pathway,Apelin Pancreas Signaling Pathway,Autophagy,Axonal Guidance Signaling,BMP signaling pathway,Breast Cancer Regulation by Stathmin1,Calcium Signaling,Cardiac Hypertrop…
hsa-miR-199b-5p	miR-199a-5p (and other miRNAs w/seed CCAGUGU)	TargetScan Human	Moderate (predicted)	PRKCI	14-3-3-mediated Signaling,Aldosterone Signaling in Epithelial Cells,Androgen Signaling,Apelin Cardiomyocyte Signaling Pathway,Apelin Endothelial Signaling Pathway,Axonal Guidance Signaling,Breast Cancer Regulation by Stathmin1,Calcium-induced T Lymphocyte Apoptosis,Cardiac Hypertrophy Signaling (Enhanced),CCR3 Signaling in Eosinophils,CCR5 Signaling in Macrophages,CDC42 Signaling,Cholecystokinin/…
hsa-miR-199b-5p	miR-199a-5p (and other miRNAs w/seed CCAGUGU)	TargetScan Human	Moderate (predicted)	PRPF40A	Systemic Lupus Erythematosus Signaling
hsa-miR-199b-5p	miR-199a-5p (and other miRNAs w/seed CCAGUGU)	TargetScan Human	Moderate (predicted)	PRR35
hsa-miR-199b-5p	miR-199a-5p (and other miRNAs w/seed CCAGUGU)	TargetScan Human	Moderate (predicted)	PRSS54
hsa-miR-199b-5p	miR-199a-5p (and other miRNAs w/seed CCAGUGU)	TargetScan Human	Moderate (predicted)	PTCHD1
hsa-miR-199b-5p	miR-199a-5p (and other miRNAs w/seed CCAGUGU)	TargetScan Human	Moderate (predicted)	PUDP
hsa-miR-199b-5p	miR-199a-5p (and other miRNAs w/seed CCAGUGU)	TargetScan Human	Moderate (predicted)	PXN	Actin Cytoskeleton Signaling,Agrin Interactions at Neuromuscular Junction,Axonal Guidance Signaling,Cholecystokinin/Gastrin-mediated Signaling,CXCR4 Signaling,Ephrin B Signaling,Ephrin Receptor Signaling,ERK/MAPK Signaling,FAK Signaling,FcÎ³ Receptor-mediated Phagocytosis in Macrophages and Monocytes,G-Protein Coupled Receptor Signaling,Germ Cell-Sertoli Cell Junction Signaling,GNRH Signaling,GÎ±…
hsa-miR-199b-5p	miR-199a-5p (and other miRNAs w/seed CCAGUGU)	TargetScan Human	High (predicted)	R3HDM2
hsa-miR-199b-5p	miR-199a-5p (and other miRNAs w/seed CCAGUGU)	TargetScan Human	Moderate (predicted)	RAB12
hsa-miR-199b-5p	miR-199a-5p (and other miRNAs w/seed CCAGUGU)	TargetScan Human	Moderate (predicted)	RAB21
hsa-miR-199b-5p	miR-199a-5p (and other miRNAs w/seed CCAGUGU)	TargetScan Human	Moderate (predicted)	RAB27B
hsa-miR-199b-5p	miR-199a-5p (and other miRNAs w/seed CCAGUGU)	TargetScan Human	Moderate (predicted)	RAB33A
hsa-miR-199b-5p	miR-199a-5p (and other miRNAs w/seed CCAGUGU)	TargetScan Human	High (predicted)	RAB9B	AMPK Signaling
hsa-miR-199b-5p	miR-199a-5p (and other miRNAs w/seed CCAGUGU)	TargetScan Human	Moderate (predicted)	RAD21L1
hsa-miR-199b-5p	miR-199a-5p (and other miRNAs w/seed CCAGUGU)	TargetScan Human	High (predicted)	RAD23B	NER (Nucleotide Excision Repair, Enhanced Pathway),Nucleotide Excision Repair Pathway
hsa-miR-199b-5p	miR-199a-5p (and other miRNAs w/seed CCAGUGU)	TargetScan Human	High (predicted)	RALGAPA1
hsa-miR-199b-5p	miR-199a-5p (and other miRNAs w/seed CCAGUGU)	TargetScan Human	Moderate (predicted)	RANBP2	RAN Signaling,Sumoylation Pathway
hsa-miR-199b-5p	miR-199a-5p (and other miRNAs w/seed CCAGUGU)	TargetScan Human	Moderate (predicted)	RASL10A
hsa-miR-199b-5p	miR-199a-5p (and other miRNAs w/seed CCAGUGU)	TargetScan Human	High (predicted)	RASSF2
hsa-miR-199b-5p	miR-199a-5p (and other miRNAs w/seed CCAGUGU)	TargetScan Human	Moderate (predicted)	RASSF3
hsa-miR-199b-5p	miR-199a-5p (and other miRNAs w/seed CCAGUGU)	TargetScan Human	Moderate (predicted)	RAX
hsa-miR-199b-5p	miR-199a-5p (and other miRNAs w/seed CCAGUGU)	TargetScan Human	Moderate (predicted)	RBBP4	Adipogenesis pathway,DNA Methylation and Transcriptional Repression Signaling,HOTAIR Regulatory Pathway,Pulmonary Fibrosis Idiopathic Signaling Pathway
hsa-miR-199b-5p	miR-199a-5p (and other miRNAs w/seed CCAGUGU)	TargetScan Human	Moderate (predicted)	RBM23
hsa-miR-199b-5p	miR-199a-5p (and other miRNAs w/seed CCAGUGU)	TargetScan Human	Moderate (predicted)	RBM33
hsa-miR-199b-5p	miR-199a-5p (and other miRNAs w/seed CCAGUGU)	TargetScan Human	High (predicted)	RBM47
hsa-miR-199b-5p	miR-199a-5p (and other miRNAs w/seed CCAGUGU)	TargetScan Human	Moderate (predicted)	RBMXL1
hsa-miR-199b-5p	miR-199a-5p (and other miRNAs w/seed CCAGUGU)	TargetScan Human	Moderate (predicted)	RBPMS
hsa-miR-199b-5p	miR-199a-5p (and other miRNAs w/seed CCAGUGU)	TargetScan Human	Moderate (predicted)	RCHY1
hsa-miR-199b-5p	miR-199a-5p (and other miRNAs w/seed CCAGUGU)	TargetScan Human	High (predicted)	RCSD1
hsa-miR-199b-5p	miR-199a-5p (and other miRNAs w/seed CCAGUGU)	TargetScan Human	Moderate (predicted)	REG4
hsa-miR-199b-5p	miR-199a-5p (and other miRNAs w/seed CCAGUGU)	TargetScan Human	Moderate (predicted)	RFX3
hsa-miR-199b-5p	miR-199a-5p (and other miRNAs w/seed CCAGUGU)	TargetScan Human	High (predicted)	RGMA
hsa-miR-199b-5p	miR-199a-5p (and other miRNAs w/seed CCAGUGU)	TargetScan Human	Moderate (predicted)	RGS16	G-Protein Coupled Receptor Signaling,GÎ±q Signaling,IL-17 Signaling,Opioid Signaling Pathway
hsa-miR-199b-5p	miR-199a-5p (and other miRNAs w/seed CCAGUGU)	TargetScan Human	Moderate (predicted)	RGS17	Opioid Signaling Pathway
hsa-miR-199b-5p	miR-199a-5p (and other miRNAs w/seed CCAGUGU)	TargetScan Human	Moderate (predicted)	RGS6	Opioid Signaling Pathway
hsa-miR-199b-5p	miR-199a-5p (and other miRNAs w/seed CCAGUGU)	TargetScan Human	Moderate (predicted)	RHEB	HER-2 Signaling in Breast Cancer,mTOR Signaling,PI3K/AKT Signaling
hsa-miR-199b-5p	miR-199a-5p (and other miRNAs w/seed CCAGUGU)	TargetScan Human	Moderate (predicted)	RHOQ	Actin Nucleation by ARP-WASP Complex,Cardiac Hypertrophy Signaling,Cholecystokinin/Gastrin-mediated Signaling,Colorectal Cancer Metastasis Signaling,CXCR4 Signaling,Germ Cell-Sertoli Cell Junction Signaling,Glioblastoma Multiforme Signaling,Glioma Invasiveness Signaling,GÎ±q Signaling,Hepatic Fibrosis Signaling Pathway,HMGB1 Signaling,IL-8 Signaling,ILK Signaling,Insulin Receptor Signaling,Integr…
hsa-miR-199b-5p	miR-199a-5p (and other miRNAs w/seed CCAGUGU)	TargetScan Human	Moderate (predicted)	RIC8A
hsa-miR-199b-5p	miR-199a-5p (and other miRNAs w/seed CCAGUGU)	TargetScan Human	Moderate (predicted)	RLIM	Breast Cancer Regulation by Stathmin1
hsa-miR-199b-5p	miR-199a-5p (and other miRNAs w/seed CCAGUGU)	TargetScan Human	High (predicted)	RND1	Actin Nucleation by ARP-WASP Complex,Axonal Guidance Signaling,Cardiac Hypertrophy Signaling,Cholecystokinin/Gastrin-mediated Signaling,Colorectal Cancer Metastasis Signaling,CXCR4 Signaling,Germ Cell-Sertoli Cell Junction Signaling,Glioblastoma Multiforme Signaling,Glioma Invasiveness Signaling,GÎ±q Signaling,Hepatic Fibrosis Signaling Pathway,HMGB1 Signaling,IL-8 Signaling,ILK Signaling,Integri…
hsa-miR-199b-5p	miR-199a-5p (and other miRNAs w/seed CCAGUGU)	TargetScan Human	Moderate (predicted)	RNF11
hsa-miR-199b-5p	miR-199a-5p (and other miRNAs w/seed CCAGUGU)	TargetScan Human	Moderate (predicted)	RNF113B
hsa-miR-199b-5p	miR-199a-5p (and other miRNAs w/seed CCAGUGU)	TargetScan Human	Moderate (predicted)	RNF114
hsa-miR-199b-5p	miR-199a-5p (and other miRNAs w/seed CCAGUGU)	TargetScan Human	Moderate (predicted)	RNF183
hsa-miR-199b-5p	miR-199a-5p (and other miRNAs w/seed CCAGUGU)	TargetScan Human	Moderate (predicted)	RNF207
hsa-miR-199b-5p	miR-199a-5p (and other miRNAs w/seed CCAGUGU)	TargetScan Human	Moderate (predicted)	RNF38
hsa-miR-199b-5p	miR-199a-5p (and other miRNAs w/seed CCAGUGU)	TargetScan Human	Moderate (predicted)	ROGDI
hsa-miR-199b-5p	miR-199a-5p (and other miRNAs w/seed CCAGUGU)	TargetScan Human	Moderate (predicted)	RORB	Circadian Rhythm Signaling,Melatonin Signaling
hsa-miR-199b-5p	miR-199a-5p (and other miRNAs w/seed CCAGUGU)	TargetScan Human	High (predicted)	RP11-111H13.1
hsa-miR-199b-5p	miR-199a-5p (and other miRNAs w/seed CCAGUGU)	TargetScan Human	Moderate (predicted)	RP11_126H74
hsa-miR-199b-5p	miR-199a-5p (and other miRNAs w/seed CCAGUGU)	TargetScan Human	High (predicted)	RP11_763F81
hsa-miR-199b-5p	miR-199a-5p (and other miRNAs w/seed CCAGUGU)	TargetScan Human	Moderate (predicted)	RP11_94B194
hsa-miR-199b-5p	miR-199a-5p (and other miRNAs w/seed CCAGUGU)	TargetScan Human	Moderate (predicted)	RPL37	EIF2 Signaling
hsa-miR-199b-5p	miR-199a-5p (and other miRNAs w/seed CCAGUGU)	TargetScan Human	High (predicted)	RPUSD3
hsa-miR-199b-5p	miR-199a-5p (and other miRNAs w/seed CCAGUGU)	TargetScan Human	High (predicted)	RSPH4A
hsa-miR-199b-5p	miR-199a-5p (and other miRNAs w/seed CCAGUGU)	TargetScan Human	Moderate (predicted)	RSPRY1
hsa-miR-199b-5p	miR-199a-5p (and other miRNAs w/seed CCAGUGU)	TargetScan Human	Moderate (predicted)	RTL8C
hsa-miR-199b-5p	miR-199a-5p (and other miRNAs w/seed CCAGUGU)	TargetScan Human	Moderate (predicted)	RTN4RL2
hsa-miR-199b-5p	miR-199a-5p (and other miRNAs w/seed CCAGUGU)	TargetScan Human	Moderate (predicted)	RTP2
hsa-miR-199b-5p	miR-199a-5p (and other miRNAs w/seed CCAGUGU)	TargetScan Human	Moderate (predicted)	RTP4
hsa-miR-199b-5p	miR-199a-5p (and other miRNAs w/seed CCAGUGU)	TargetScan Human	Moderate (predicted)	RUNX1T1	Adipogenesis pathway,White Adipose Tissue Browning Pathway
hsa-miR-199b-5p	miR-199a-5p (and other miRNAs w/seed CCAGUGU)	TargetScan Human	Moderate (predicted)	RXRB	Adrenomedullin signaling pathway,Aryl Hydrocarbon Receptor Signaling,Glucocorticoid Receptor Signaling,LXR/RXR Activation,Non-Small Cell Lung Cancer Signaling,RAR Activation,Retinoic acid Mediated Apoptosis Signaling,Role of OCT4 in Mammalian Embryonic Stem Cell Pluripotency,Small Cell Lung Cancer Signaling,TR/RXR Activation,VDR/RXR Activation,White Adipose Tissue Browning Pathway
hsa-miR-199b-5p	miR-199a-5p (and other miRNAs w/seed CCAGUGU)	TargetScan Human	Moderate (predicted)	S100G	Neuroinflammation Signaling Pathway,VDR/RXR Activation
hsa-miR-199b-5p	miR-199a-5p (and other miRNAs w/seed CCAGUGU)	TargetScan Human	Moderate (predicted)	SACS	Aldosterone Signaling in Epithelial Cells,Protein Ubiquitination Pathway
hsa-miR-199b-5p	miR-199a-5p (and other miRNAs w/seed CCAGUGU)	TargetScan Human	High (predicted)	SARAF
hsa-miR-199b-5p	miR-199a-5p (and other miRNAs w/seed CCAGUGU)	TargetScan Human	Moderate (predicted)	SAT1	Ferroptosis Signaling Pathway,HIF1Î± Signaling,Polyamine Regulation in Colon Cancer,Putrescine Degradation III,Spermine and Spermidine Degradation I
hsa-miR-199b-5p	miR-199a-5p (and other miRNAs w/seed CCAGUGU)	TargetScan Human	High (predicted)	SCGN
hsa-miR-199b-5p	miR-199a-5p (and other miRNAs w/seed CCAGUGU)	TargetScan Human	Moderate (predicted)	SCNN1G	Aldosterone Signaling in Epithelial Cells,Gustation Pathway,Insulin Receptor Signaling,Insulin Secretion Signaling Pathway
hsa-miR-199b-5p	miR-199a-5p (and other miRNAs w/seed CCAGUGU)	TargetScan Human	Moderate (predicted)	SDCBP	Axonal Guidance Signaling,Ephrin Receptor Signaling
hsa-miR-199b-5p	miR-199a-5p (and other miRNAs w/seed CCAGUGU)	TargetScan Human	Moderate (predicted)	SEC22C
hsa-miR-199b-5p	miR-199a-5p (and other miRNAs w/seed CCAGUGU)	TargetScan Human	Moderate (predicted)	SEC24C
hsa-miR-199b-5p	miR-199a-5p (and other miRNAs w/seed CCAGUGU)	TargetScan Human	Moderate (predicted)	SEMA3F	Axonal Guidance Signaling,RHOA Signaling,Semaphorin Neuronal Repulsive Signaling Pathway
hsa-miR-199b-5p	miR-199a-5p (and other miRNAs w/seed CCAGUGU)	TargetScan Human	Moderate (predicted)	SEMA4D	Axonal Guidance Signaling,Semaphorin Neuronal Repulsive Signaling Pathway,Semaphorin Signaling in Neurons
hsa-miR-199b-5p	miR-199a-5p (and other miRNAs w/seed CCAGUGU)	TargetScan Human	Moderate (predicted)	SERBP1	Sumoylation Pathway
hsa-miR-199b-5p	miR-199a-5p (and other miRNAs w/seed CCAGUGU)	TargetScan Human	Moderate (predicted)	SERINC3
hsa-miR-199b-5p	miR-199a-5p (and other miRNAs w/seed CCAGUGU)	TargetScan Human	Moderate (predicted)	SESN1	Autophagy
hsa-miR-199b-5p	miR-199a-5p (and other miRNAs w/seed CCAGUGU)	TargetScan Human,miRecords	Experimentally Observed,Moderate (predicted)	SET	3-phosphoinositide Biosynthesis,3-phosphoinositide Degradation,D-myo-inositol (1,4,5,6)-Tetrakisphosphate Biosynthesis,D-myo-inositol (3,4,5,6)-tetrakisphosphate Biosynthesis,D-myo-inositol-5-phosphate Metabolism,Granzyme A Signaling,Superpathway of Inositol Phosphate Compounds,Transcriptional Regulatory Network in Embryonic Stem Cells
hsa-miR-199b-5p	miR-199a-5p (and other miRNAs w/seed CCAGUGU)	TargetScan Human	Moderate (predicted)	SGMS2	Sphingomyelin Metabolism
hsa-miR-199b-5p	miR-199a-5p (and other miRNAs w/seed CCAGUGU)	TargetScan Human	Moderate (predicted)	SGPP2	3-phosphoinositide Biosynthesis,3-phosphoinositide Degradation,D-myo-inositol (1,4,5,6)-Tetrakisphosphate Biosynthesis,D-myo-inositol (3,4,5,6)-tetrakisphosphate Biosynthesis,D-myo-inositol-5-phosphate Metabolism,Sphingosine and Sphingosine-1-phosphate Metabolism,Superpathway of Inositol Phosphate Compounds
hsa-miR-199b-5p	miR-199a-5p (and other miRNAs w/seed CCAGUGU)	TargetScan Human	Moderate (predicted)	SGSM2
hsa-miR-199b-5p	miR-199a-5p (and other miRNAs w/seed CCAGUGU)	TargetScan Human	High (predicted)	SHOC2
hsa-miR-199b-5p	miR-199a-5p (and other miRNAs w/seed CCAGUGU)	TargetScan Human	Moderate (predicted)	SIRPB2
hsa-miR-199b-5p	miR-199a-5p (and other miRNAs w/seed CCAGUGU)	TargetScan Human,miRecords	Experimentally Observed,Moderate (predicted)	SIRT1	Adipogenesis pathway,AMPK Signaling,Autophagy,Circadian Rhythm Signaling,NAD Signaling Pathway,Osteoarthritis Pathway,p53 Signaling,Senescence Pathway,Sirtuin Signaling Pathway,Sumoylation Pathway,White Adipose Tissue Browning Pathway
hsa-miR-199b-5p	miR-199a-5p (and other miRNAs w/seed CCAGUGU)	TargetScan Human	High (predicted)	SLC10A4
hsa-miR-199b-5p	miR-199a-5p (and other miRNAs w/seed CCAGUGU)	TargetScan Human	High (predicted)	SLC1A5	Autophagy,Ferroptosis Signaling Pathway
hsa-miR-199b-5p	miR-199a-5p (and other miRNAs w/seed CCAGUGU)	TargetScan Human	High (predicted)	SLC24A3
hsa-miR-199b-5p	miR-199a-5p (and other miRNAs w/seed CCAGUGU)	TargetScan Human	Moderate (predicted)	SLC24A4
hsa-miR-199b-5p	miR-199a-5p (and other miRNAs w/seed CCAGUGU)	TargetScan Human	Moderate (predicted)	SLC25A13	Induction of Apoptosis by HIV1,Necroptosis Signaling Pathway
hsa-miR-199b-5p	miR-199a-5p (and other miRNAs w/seed CCAGUGU)	TargetScan Human	High (predicted)	SLC25A23
hsa-miR-199b-5p	miR-199a-5p (and other miRNAs w/seed CCAGUGU)	TargetScan Human	Moderate (predicted)	SLC35A2	Aryl Hydrocarbon Receptor Signaling,LPS/IL-1 Mediated Inhibition of RXR Function,NRF2-mediated Oxidative Stress Response
hsa-miR-199b-5p	miR-199a-5p (and other miRNAs w/seed CCAGUGU)	TargetScan Human	Moderate (predicted)	SLC35B3
hsa-miR-199b-5p	miR-199a-5p (and other miRNAs w/seed CCAGUGU)	TargetScan Human	Moderate (predicted)	SLC35D1
hsa-miR-199b-5p	miR-199a-5p (and other miRNAs w/seed CCAGUGU)	TargetScan Human	Moderate (predicted)	SLC35E1
hsa-miR-199b-5p	miR-199a-5p (and other miRNAs w/seed CCAGUGU)	TargetScan Human	Moderate (predicted)	SLC35F1
hsa-miR-199b-5p	miR-199a-5p (and other miRNAs w/seed CCAGUGU)	TargetScan Human	Moderate (predicted)	SLC3A1
hsa-miR-199b-5p	miR-199a-5p (and other miRNAs w/seed CCAGUGU)	TargetScan Human	Moderate (predicted)	SLC9A8	Apelin Cardiomyocyte Signaling Pathway
hsa-miR-199b-5p	miR-199a-5p (and other miRNAs w/seed CCAGUGU)	TargetScan Human	Moderate (predicted)	SLF2
hsa-miR-199b-5p	miR-199a-5p (and other miRNAs w/seed CCAGUGU)	TargetScan Human	Moderate (predicted)	SMARCAD1	Transcriptional Regulatory Network in Embryonic Stem Cells
hsa-miR-199b-5p	miR-199a-5p (and other miRNAs w/seed CCAGUGU)	TargetScan Human	Moderate (predicted)	SMARCD1	AMPK Signaling,Glucocorticoid Receptor Signaling,Hereditary Breast Cancer Signaling,RAR Activation,Role of BRCA1 in DNA Damage Response
hsa-miR-199b-5p	miR-199a-5p (and other miRNAs w/seed CCAGUGU)	TargetScan Human	Moderate (predicted)	SMIM12
hsa-miR-199b-5p	miR-199a-5p (and other miRNAs w/seed CCAGUGU)	TargetScan Human	Moderate (predicted)	SMKR1
hsa-miR-199b-5p	miR-199a-5p (and other miRNAs w/seed CCAGUGU)	TargetScan Human	Moderate (predicted)	SMLR1
hsa-miR-199b-5p	miR-199a-5p (and other miRNAs w/seed CCAGUGU)	TargetScan Human	High (predicted)	SNAI1	CSDE1 Signaling Pathway,Epithelial Adherens Junction Signaling,Estrogen Receptor Signaling,Hepatic Fibrosis Signaling Pathway,ILK Signaling,Pulmonary Fibrosis Idiopathic Signaling Pathway,Regulation Of The Epithelial Mesenchymal Transition By Growth Factors Pathway,Regulation Of The Epithelial Mesenchymal Transition In Development Pathway,Regulation of the Epithelial-Mesenchymal Transition Pathway
hsa-miR-199b-5p	miR-199a-5p (and other miRNAs w/seed CCAGUGU)	TargetScan Human	Moderate (predicted)	SNAPIN
hsa-miR-199b-5p	miR-199a-5p (and other miRNAs w/seed CCAGUGU)	TargetScan Human	Moderate (predicted)	SNX6
hsa-miR-199b-5p	miR-199a-5p (and other miRNAs w/seed CCAGUGU)	TargetScan Human	Moderate (predicted)	SORCS3
hsa-miR-199b-5p	miR-199a-5p (and other miRNAs w/seed CCAGUGU)	TargetScan Human	High (predicted)	SOS2	Actin Cytoskeleton Signaling,Actin Nucleation by ARP-WASP Complex,Acute Myeloid Leukemia Signaling,Acute Phase Response Signaling,Adrenomedullin signaling pathway,Aldosterone Signaling in Epithelial Cells,Axonal Guidance Signaling,B Cell Receptor Signaling,Breast Cancer Regulation by Stathmin1,Cholecystokinin/Gastrin-mediated Signaling,Chronic Myeloid Leukemia Signaling,Colorectal Cancer Metastas…
hsa-miR-199b-5p	miR-199a-5p (and other miRNAs w/seed CCAGUGU)	TargetScan Human	Moderate (predicted)	SPATA12
hsa-miR-199b-5p	miR-199a-5p (and other miRNAs w/seed CCAGUGU)	TargetScan Human	Moderate (predicted)	SPCS2	Insulin Secretion Signaling Pathway
hsa-miR-199b-5p	miR-199a-5p (and other miRNAs w/seed CCAGUGU)	TargetScan Human	Moderate (predicted)	SRGAP3	Axonal Guidance Signaling
hsa-miR-199b-5p	miR-199a-5p (and other miRNAs w/seed CCAGUGU)	TargetScan Human	High (predicted)	SRRM1
hsa-miR-199b-5p	miR-199a-5p (and other miRNAs w/seed CCAGUGU)	TargetScan Human	Moderate (predicted)	ST7-OT4
hsa-miR-199b-5p	miR-199a-5p (and other miRNAs w/seed CCAGUGU)	TargetScan Human	Moderate (predicted)	STAG1	Kinetochore Metaphase Signaling Pathway,p53 Signaling
hsa-miR-199b-5p	miR-199a-5p (and other miRNAs w/seed CCAGUGU)	TargetScan Human	Moderate (predicted)	STK4	Epithelial Adherens Junction Signaling,HIPPO signaling,Non-Small Cell Lung Cancer Signaling
hsa-miR-199b-5p	miR-199a-5p (and other miRNAs w/seed CCAGUGU)	TargetScan Human	Moderate (predicted)	STRADB
hsa-miR-199b-5p	miR-199a-5p (and other miRNAs w/seed CCAGUGU)	TargetScan Human	Moderate (predicted)	STX12
hsa-miR-199b-5p	miR-199a-5p (and other miRNAs w/seed CCAGUGU)	TargetScan Human	Moderate (predicted)	STX4	Insulin Receptor Signaling,Tight Junction Signaling
hsa-miR-199b-5p	miR-199a-5p (and other miRNAs w/seed CCAGUGU)	TargetScan Human	Moderate (predicted)	STXBP5L
hsa-miR-199b-5p	miR-199a-5p (and other miRNAs w/seed CCAGUGU)	TargetScan Human	Moderate (predicted)	SUCLG1	TCA Cycle II (Eukaryotic)
hsa-miR-199b-5p	miR-199a-5p (and other miRNAs w/seed CCAGUGU)	TargetScan Human	Moderate (predicted)	SUCNR1	Breast Cancer Regulation by Stathmin1,CREB Signaling in Neurons,G-Protein Coupled Receptor Signaling,Hepatic Fibrosis Signaling Pathway,Phagosome Formation
hsa-miR-199b-5p	miR-199a-5p (and other miRNAs w/seed CCAGUGU)	TargetScan Human	Moderate (predicted)	SUCO
hsa-miR-199b-5p	miR-199a-5p (and other miRNAs w/seed CCAGUGU)	TargetScan Human	Moderate (predicted)	SUGCT
hsa-miR-199b-5p	miR-199a-5p (and other miRNAs w/seed CCAGUGU)	TargetScan Human	High (predicted)	SULF1
hsa-miR-199b-5p	miR-199a-5p (and other miRNAs w/seed CCAGUGU)	TargetScan Human	Moderate (predicted)	SULT4A1	Chondroitin Sulfate Biosynthesis,Chondroitin Sulfate Biosynthesis (Late Stages),Dermatan Sulfate Biosynthesis,Dermatan Sulfate Biosynthesis (Late Stages),Heparan Sulfate Biosynthesis,Heparan Sulfate Biosynthesis (Late Stages),LPS/IL-1 Mediated Inhibition of RXR Function,Xenobiotic Metabolism CAR Signaling Pathway,Xenobiotic Metabolism PXR Signaling Pathway,Xenobiotic Metabolism Signaling
hsa-miR-199b-5p	miR-199a-5p (and other miRNAs w/seed CCAGUGU)	TargetScan Human	High (predicted)	SUN1
hsa-miR-199b-5p	miR-199a-5p (and other miRNAs w/seed CCAGUGU)	TargetScan Human	Moderate (predicted)	SYT11	Synaptogenesis Signaling Pathway
hsa-miR-199b-5p	miR-199a-5p (and other miRNAs w/seed CCAGUGU)	TargetScan Human	Moderate (predicted)	SYTL4
hsa-miR-199b-5p	miR-199a-5p (and other miRNAs w/seed CCAGUGU)	TargetScan Human	Moderate (predicted)	TAB3	NF-ÎºB Signaling
hsa-miR-199b-5p	miR-199a-5p (and other miRNAs w/seed CCAGUGU)	TargetScan Human	Moderate (predicted)	TAF8
hsa-miR-199b-5p	miR-199a-5p (and other miRNAs w/seed CCAGUGU)	TargetScan Human	High (predicted)	TAF9B	Androgen Signaling,Assembly of RNA Polymerase II Complex,Glucocorticoid Receptor Signaling,Huntington's Disease Signaling
hsa-miR-199b-5p	miR-199a-5p (and other miRNAs w/seed CCAGUGU)	TargetScan Human	Moderate (predicted)	TAFA2
hsa-miR-199b-5p	miR-199a-5p (and other miRNAs w/seed CCAGUGU)	TargetScan Human	Moderate (predicted)	TAOK1
hsa-miR-199b-5p	miR-199a-5p (and other miRNAs w/seed CCAGUGU)	TargetScan Human	Moderate (predicted)	TAT	4-hydroxybenzoate Biosynthesis,4-hydroxyphenylpyruvate Biosynthesis,Glucocorticoid Receptor Signaling,Tyrosine Degradation I
hsa-miR-199b-5p	miR-199a-5p (and other miRNAs w/seed CCAGUGU)	TargetScan Human	Moderate (predicted)	TBC1D14
hsa-miR-199b-5p	miR-199a-5p (and other miRNAs w/seed CCAGUGU)	TargetScan Human	Moderate (predicted)	TBC1D26
hsa-miR-199b-5p	miR-199a-5p (and other miRNAs w/seed CCAGUGU)	TargetScan Human	Moderate (predicted)	TBC1D5
hsa-miR-199b-5p	miR-199a-5p (and other miRNAs w/seed CCAGUGU)	TargetScan Human	Moderate (predicted)	TBC1D8
hsa-miR-199b-5p	miR-199a-5p (and other miRNAs w/seed CCAGUGU)	TargetScan Human	Moderate (predicted)	TBCE
hsa-miR-199b-5p	miR-199a-5p (and other miRNAs w/seed CCAGUGU)	TargetScan Human	Moderate (predicted)	TCP10L
hsa-miR-199b-5p	miR-199a-5p (and other miRNAs w/seed CCAGUGU)	TargetScan Human	Moderate (predicted)	TCTA
hsa-miR-199b-5p	miR-199a-5p (and other miRNAs w/seed CCAGUGU)	TargetScan Human	Moderate (predicted)	TCTE1
hsa-miR-199b-5p	miR-199a-5p (and other miRNAs w/seed CCAGUGU)	TargetScan Human	Moderate (predicted)	TEP1	Telomerase Signaling
hsa-miR-199b-5p	miR-199a-5p (and other miRNAs w/seed CCAGUGU)	TargetScan Human	Moderate (predicted)	TERB1
hsa-miR-199b-5p	miR-199a-5p (and other miRNAs w/seed CCAGUGU)	TargetScan Human	High (predicted)	TESPA1
hsa-miR-199b-5p	miR-199a-5p (and other miRNAs w/seed CCAGUGU)	TargetScan Human	Moderate (predicted)	TET2
hsa-miR-199b-5p	miR-199a-5p (and other miRNAs w/seed CCAGUGU)	TargetScan Human	High (predicted)	TFPI	Coagulation System,Extrinsic Prothrombin Activation Pathway
hsa-miR-199b-5p	miR-199a-5p (and other miRNAs w/seed CCAGUGU)	TargetScan Human	High (predicted)	TGFB2	Airway Inflammation in Asthma,Airway Pathology in Chronic Obstructive Pulmonary Disease,Antiproliferative Role of TOB in T Cell Signaling,Apelin Cardiac Fibroblast Signaling Pathway,Aryl Hydrocarbon Receptor Signaling,Autophagy,Breast Cancer Regulation by Stathmin1,Cardiac Hypertrophy Signaling,Cardiac Hypertrophy Signaling (Enhanced),Cell Cycle: G1/S Checkpoint Regulation,Chronic Myeloid Leukemi…
hsa-miR-199b-5p	miR-199a-5p (and other miRNAs w/seed CCAGUGU)	TargetScan Human	Moderate (predicted)	THUMPD3
hsa-miR-199b-5p	miR-199a-5p (and other miRNAs w/seed CCAGUGU)	TargetScan Human	Moderate (predicted)	TIGD5
hsa-miR-199b-5p	miR-199a-5p (and other miRNAs w/seed CCAGUGU)	TargetScan Human	Moderate (predicted)	TIMM29
hsa-miR-199b-5p	miR-199a-5p (and other miRNAs w/seed CCAGUGU)	TargetScan Human	Moderate (predicted)	TIMMDC1
hsa-miR-199b-5p	miR-199a-5p (and other miRNAs w/seed CCAGUGU)	TargetScan Human	Moderate (predicted)	TLCD1
hsa-miR-199b-5p	miR-199a-5p (and other miRNAs w/seed CCAGUGU)	TargetScan Human	High (predicted)	TLDC2
hsa-miR-199b-5p	miR-199a-5p (and other miRNAs w/seed CCAGUGU)	TargetScan Human	Moderate (predicted)	TM9SF3
hsa-miR-199b-5p	miR-199a-5p (and other miRNAs w/seed CCAGUGU)	TargetScan Human	Moderate (predicted)	TMED8
hsa-miR-199b-5p	miR-199a-5p (and other miRNAs w/seed CCAGUGU)	TargetScan Human	Moderate (predicted)	TMEM135
hsa-miR-199b-5p	miR-199a-5p (and other miRNAs w/seed CCAGUGU)	TargetScan Human	Moderate (predicted)	TMEM211
hsa-miR-199b-5p	miR-199a-5p (and other miRNAs w/seed CCAGUGU)	TargetScan Human	Moderate (predicted)	TMEM215
hsa-miR-199b-5p	miR-199a-5p (and other miRNAs w/seed CCAGUGU)	TargetScan Human	Moderate (predicted)	TMEM229A
hsa-miR-199b-5p	miR-199a-5p (and other miRNAs w/seed CCAGUGU)	TargetScan Human	Moderate (predicted)	TMEM245
hsa-miR-199b-5p	miR-199a-5p (and other miRNAs w/seed CCAGUGU)	TargetScan Human	Moderate (predicted)	TMEM255A
hsa-miR-199b-5p	miR-199a-5p (and other miRNAs w/seed CCAGUGU)	TargetScan Human	Moderate (predicted)	TMEM273
hsa-miR-199b-5p	miR-199a-5p (and other miRNAs w/seed CCAGUGU)	TargetScan Human	Moderate (predicted)	TMEM44
hsa-miR-199b-5p	miR-199a-5p (and other miRNAs w/seed CCAGUGU)	TargetScan Human	Moderate (predicted)	TMEM63B
hsa-miR-199b-5p	miR-199a-5p (and other miRNAs w/seed CCAGUGU)	TargetScan Human	Moderate (predicted)	TMEM97
hsa-miR-199b-5p	miR-199a-5p (and other miRNAs w/seed CCAGUGU)	TargetScan Human	Moderate (predicted)	TMOD2
hsa-miR-199b-5p	miR-199a-5p (and other miRNAs w/seed CCAGUGU)	TargetScan Human	High (predicted)	TMPRSS5
hsa-miR-199b-5p	miR-199a-5p (and other miRNAs w/seed CCAGUGU)	TargetScan Human	Moderate (predicted)	TNFRSF21	Death Receptor Signaling,TEC Kinase Signaling
hsa-miR-199b-5p	miR-199a-5p (and other miRNAs w/seed CCAGUGU)	TargetScan Human	High (predicted)	TNK1	IL-15 Production,Sperm Motility
hsa-miR-199b-5p	miR-199a-5p (and other miRNAs w/seed CCAGUGU)	TargetScan Human	Moderate (predicted)	TOX3
hsa-miR-199b-5p	miR-199a-5p (and other miRNAs w/seed CCAGUGU)	TargetScan Human	Moderate (predicted)	TPRN
hsa-miR-199b-5p	miR-199a-5p (and other miRNAs w/seed CCAGUGU)	TargetScan Human	Moderate (predicted)	TRAF3	Activation of IRF by Cytosolic Pattern Recognition Receptors,Altered T Cell and B Cell Signaling in Rheumatoid Arthritis,April Mediated Signaling,Autophagy,B Cell Activating Factor Signaling,CD40 Signaling,Coronavirus Pathogenesis Pathway,Lymphotoxin Î² Receptor Signaling,Neuroinflammation Signaling Pathway,NF-ÎºB Signaling,OX40 Signaling Pathway,Pyroptosis Signaling Pathway,Role of Macrophages, …
hsa-miR-199b-5p	miR-199a-5p (and other miRNAs w/seed CCAGUGU)	TargetScan Human	Moderate (predicted)	TREML1
hsa-miR-199b-5p	miR-199a-5p (and other miRNAs w/seed CCAGUGU)	TargetScan Human	Moderate (predicted)	TRIM35
hsa-miR-199b-5p	miR-199a-5p (and other miRNAs w/seed CCAGUGU)	TargetScan Human	Moderate (predicted)	TRMT1L
hsa-miR-199b-5p	miR-199a-5p (and other miRNAs w/seed CCAGUGU)	TargetScan Human	Moderate (predicted)	TRMT44
hsa-miR-199b-5p	miR-199a-5p (and other miRNAs w/seed CCAGUGU)	TargetScan Human	Moderate (predicted)	TRPM4	Gustation Pathway
hsa-miR-199b-5p	miR-199a-5p (and other miRNAs w/seed CCAGUGU)	TargetScan Human	Moderate (predicted)	TSPAN3	Integrin Signaling
hsa-miR-199b-5p	miR-199a-5p (and other miRNAs w/seed CCAGUGU)	TargetScan Human	Moderate (predicted)	TSPAN5	Integrin Signaling
hsa-miR-199b-5p	miR-199a-5p (and other miRNAs w/seed CCAGUGU)	TargetScan Human	High (predicted)	TSPAN6	Integrin Signaling
hsa-miR-199b-5p	miR-199a-5p (and other miRNAs w/seed CCAGUGU)	TargetScan Human	Moderate (predicted)	TSPYL6
hsa-miR-199b-5p	miR-199a-5p (and other miRNAs w/seed CCAGUGU)	TargetScan Human	High (predicted)	TST	Thiosulfate Disproportionation III (Rhodanese)
hsa-miR-199b-5p	miR-199a-5p (and other miRNAs w/seed CCAGUGU)	TargetScan Human	Moderate (predicted)	TTC9
hsa-miR-199b-5p	miR-199a-5p (and other miRNAs w/seed CCAGUGU)	TargetScan Human	Moderate (predicted)	TTLL9
hsa-miR-199b-5p	miR-199a-5p (and other miRNAs w/seed CCAGUGU)	TargetScan Human	Moderate (predicted)	TUBG1	14-3-3-mediated Signaling,Axonal Guidance Signaling,Breast Cancer Regulation by Stathmin1,Gap Junction Signaling,Germ Cell-Sertoli Cell Junction Signaling,Hereditary Breast Cancer Signaling,Phagosome Maturation,Remodeling of Epithelial Adherens Junctions,Sertoli Cell-Sertoli Cell Junction Signaling
hsa-miR-199b-5p	miR-199a-5p (and other miRNAs w/seed CCAGUGU)	TargetScan Human	High (predicted)	TVP23C-CDRT4
hsa-miR-199b-5p	miR-199a-5p (and other miRNAs w/seed CCAGUGU)	TargetScan Human	Moderate (predicted)	TWNK
hsa-miR-199b-5p	miR-199a-5p (and other miRNAs w/seed CCAGUGU)	TargetScan Human	Moderate (predicted)	TXLNB
hsa-miR-199b-5p	miR-199a-5p (and other miRNAs w/seed CCAGUGU)	TargetScan Human	High (predicted)	TXNDC12	Glutathione Redox Reactions II
hsa-miR-199b-5p	miR-199a-5p (and other miRNAs w/seed CCAGUGU)	TargetScan Human	Moderate (predicted)	UBALD2
hsa-miR-199b-5p	miR-199a-5p (and other miRNAs w/seed CCAGUGU)	TargetScan Human	Moderate (predicted)	UBAP1
hsa-miR-199b-5p	miR-199a-5p (and other miRNAs w/seed CCAGUGU)	TargetScan Human	High (predicted)	UBE2D4	Hypoxia Signaling in the Cardiovascular System,Protein Ubiquitination Pathway
hsa-miR-199b-5p	miR-199a-5p (and other miRNAs w/seed CCAGUGU)	TargetScan Human	Moderate (predicted)	UBE2G1	Hypoxia Signaling in the Cardiovascular System,Protein Ubiquitination Pathway
hsa-miR-199b-5p	miR-199a-5p (and other miRNAs w/seed CCAGUGU)	TargetScan Human	Moderate (predicted)	UBE2Q1	Hypoxia Signaling in the Cardiovascular System,Protein Ubiquitination Pathway
hsa-miR-199b-5p	miR-199a-5p (and other miRNAs w/seed CCAGUGU)	TargetScan Human	High (predicted)	UBL3
hsa-miR-199b-5p	miR-199a-5p (and other miRNAs w/seed CCAGUGU)	TargetScan Human	Moderate (predicted)	UBL5
hsa-miR-199b-5p	miR-199a-5p (and other miRNAs w/seed CCAGUGU)	TargetScan Human	Moderate (predicted)	UHMK1	Breast Cancer Regulation by Stathmin1
hsa-miR-199b-5p	miR-199a-5p (and other miRNAs w/seed CCAGUGU)	TargetScan Human	High (predicted)	UNG	BER (Base Excision Repair) Pathway,Primary Immunodeficiency Signaling
hsa-miR-199b-5p	miR-199a-5p (and other miRNAs w/seed CCAGUGU)	TargetScan Human	Moderate (predicted)	USP27X	Protein Ubiquitination Pathway
hsa-miR-199b-5p	miR-199a-5p (and other miRNAs w/seed CCAGUGU)	TargetScan Human	Moderate (predicted)	USP29	Protein Ubiquitination Pathway
hsa-miR-199b-5p	miR-199a-5p (and other miRNAs w/seed CCAGUGU)	TargetScan Human	Moderate (predicted)	USP37	Protein Ubiquitination Pathway
hsa-miR-199b-5p	miR-199a-5p (and other miRNAs w/seed CCAGUGU)	TargetScan Human	Moderate (predicted)	USP44	Protein Ubiquitination Pathway
hsa-miR-199b-5p	miR-199a-5p (and other miRNAs w/seed CCAGUGU)	TargetScan Human	High (predicted)	USPL1
hsa-miR-199b-5p	miR-199a-5p (and other miRNAs w/seed CCAGUGU)	TargetScan Human	Moderate (predicted)	UTS2
hsa-miR-199b-5p	miR-199a-5p (and other miRNAs w/seed CCAGUGU)	TargetScan Human	Moderate (predicted)	VEGFA	Amyotrophic Lateral Sclerosis Signaling,Autophagy,Axonal Guidance Signaling,BEX2 Signaling Pathway,Bladder Cancer Signaling,Breast Cancer Regulation by Stathmin1,Clathrin-mediated Endocytosis Signaling,Colorectal Cancer Metastasis Signaling,Corticotropin Releasing Hormone Signaling,CREB Signaling in Neurons,EIF2 Signaling,Endocannabinoid Cancer Inhibition Pathway,eNOS Signaling,Ephrin Receptor Si…
hsa-miR-199b-5p	miR-199a-5p (and other miRNAs w/seed CCAGUGU)	TargetScan Human	Moderate (predicted)	VGLL2
hsa-miR-199b-5p	miR-199a-5p (and other miRNAs w/seed CCAGUGU)	TargetScan Human	Moderate (predicted)	VMA21
hsa-miR-199b-5p	miR-199a-5p (and other miRNAs w/seed CCAGUGU)	TargetScan Human	High (predicted)	VPS26A
hsa-miR-199b-5p	miR-199a-5p (and other miRNAs w/seed CCAGUGU)	TargetScan Human	Moderate (predicted)	VSIG4
hsa-miR-199b-5p	miR-199a-5p (and other miRNAs w/seed CCAGUGU)	TargetScan Human	Moderate (predicted)	VWC2L
hsa-miR-199b-5p	miR-199a-5p (and other miRNAs w/seed CCAGUGU)	TargetScan Human	High (predicted)	WDCP
hsa-miR-199b-5p	miR-199a-5p (and other miRNAs w/seed CCAGUGU)	TargetScan Human	Moderate (predicted)	WDR31
hsa-miR-199b-5p	miR-199a-5p (and other miRNAs w/seed CCAGUGU)	TargetScan Human	Moderate (predicted)	WDR44
hsa-miR-199b-5p	miR-199a-5p (and other miRNAs w/seed CCAGUGU)	TargetScan Human	Moderate (predicted)	WDTC1
hsa-miR-199b-5p	miR-199a-5p (and other miRNAs w/seed CCAGUGU)	TargetScan Human	Moderate (predicted)	WHAMM
hsa-miR-199b-5p	miR-199a-5p (and other miRNAs w/seed CCAGUGU)	TargetScan Human	Moderate (predicted)	WIPI2	Autophagy
hsa-miR-199b-5p	miR-199a-5p (and other miRNAs w/seed CCAGUGU)	TargetScan Human	High (predicted)	WNT2	Axonal Guidance Signaling,Basal Cell Carcinoma Signaling,Cardiac Hypertrophy Signaling (Enhanced),Colorectal Cancer Metastasis Signaling,Factors Promoting Cardiogenesis in Vertebrates,Glioblastoma Multiforme Signaling,Hepatic Fibrosis Signaling Pathway,HOTAIR Regulatory Pathway,Human Embryonic Stem Cell Pluripotency,Molecular Mechanisms of Cancer,Ovarian Cancer Signaling,PCP (Planar Cell Polarity…
hsa-miR-199b-5p	miR-199a-5p (and other miRNAs w/seed CCAGUGU)	TargetScan Human	Moderate (predicted)	WT1	p53 Signaling,VDR/RXR Activation
hsa-miR-199b-5p	miR-199a-5p (and other miRNAs w/seed CCAGUGU)	TargetScan Human	Moderate (predicted)	XAF1
hsa-miR-199b-5p	miR-199a-5p (and other miRNAs w/seed CCAGUGU)	TargetScan Human	Moderate (predicted)	XPOT
hsa-miR-199b-5p	miR-199a-5p (and other miRNAs w/seed CCAGUGU)	TargetScan Human	Moderate (predicted)	XRCC4	DNA Double-Strand Break Repair by Non-Homologous End Joining
hsa-miR-199b-5p	miR-199a-5p (and other miRNAs w/seed CCAGUGU)	TargetScan Human	Moderate (predicted)	XYLT1	Chondroitin Sulfate Biosynthesis,Dermatan Sulfate Biosynthesis,Glycoaminoglycan-protein Linkage Region Biosynthesis,Heparan Sulfate Biosynthesis
hsa-miR-199b-5p	miR-199a-5p (and other miRNAs w/seed CCAGUGU)	TargetScan Human	Moderate (predicted)	ZBTB18
hsa-miR-199b-5p	miR-199a-5p (and other miRNAs w/seed CCAGUGU)	TargetScan Human	Moderate (predicted)	ZBTB37
hsa-miR-199b-5p	miR-199a-5p (and other miRNAs w/seed CCAGUGU)	TargetScan Human	High (predicted)	ZBTB42
hsa-miR-199b-5p	miR-199a-5p (and other miRNAs w/seed CCAGUGU)	TargetScan Human	Moderate (predicted)	ZCCHC2
hsa-miR-199b-5p	miR-199a-5p (and other miRNAs w/seed CCAGUGU)	TargetScan Human	Moderate (predicted)	ZCCHC4
hsa-miR-199b-5p	miR-199a-5p (and other miRNAs w/seed CCAGUGU)	TargetScan Human	Moderate (predicted)	ZFAND2A
hsa-miR-199b-5p	miR-199a-5p (and other miRNAs w/seed CCAGUGU)	TargetScan Human	High (predicted)	ZFAND4
hsa-miR-199b-5p	miR-199a-5p (and other miRNAs w/seed CCAGUGU)	TargetScan Human	High (predicted)	ZFP2
hsa-miR-199b-5p	miR-199a-5p (and other miRNAs w/seed CCAGUGU)	TargetScan Human	Moderate (predicted)	ZFP90
hsa-miR-199b-5p	miR-199a-5p (and other miRNAs w/seed CCAGUGU)	TargetScan Human	High (predicted)	ZFYVE27
hsa-miR-199b-5p	miR-199a-5p (and other miRNAs w/seed CCAGUGU)	TargetScan Human	High (predicted)	ZIK1
hsa-miR-199b-5p	miR-199a-5p (and other miRNAs w/seed CCAGUGU)	TargetScan Human	Moderate (predicted)	ZKSCAN7
hsa-miR-199b-5p	miR-199a-5p (and other miRNAs w/seed CCAGUGU)	TargetScan Human	Moderate (predicted)	ZMAT2
hsa-miR-199b-5p	miR-199a-5p (and other miRNAs w/seed CCAGUGU)	TargetScan Human	High (predicted)	ZNF101
hsa-miR-199b-5p	miR-199a-5p (and other miRNAs w/seed CCAGUGU)	TargetScan Human	Moderate (predicted)	ZNF117
hsa-miR-199b-5p	miR-199a-5p (and other miRNAs w/seed CCAGUGU)	TargetScan Human	Moderate (predicted)	ZNF124
hsa-miR-199b-5p	miR-199a-5p (and other miRNAs w/seed CCAGUGU)	TargetScan Human	High (predicted)	ZNF132
hsa-miR-199b-5p	miR-199a-5p (and other miRNAs w/seed CCAGUGU)	TargetScan Human	High (predicted)	ZNF195
hsa-miR-199b-5p	miR-199a-5p (and other miRNAs w/seed CCAGUGU)	TargetScan Human	Moderate (predicted)	ZNF208
hsa-miR-199b-5p	miR-199a-5p (and other miRNAs w/seed CCAGUGU)	TargetScan Human	High (predicted)	ZNF225
hsa-miR-199b-5p	miR-199a-5p (and other miRNAs w/seed CCAGUGU)	TargetScan Human	High (predicted)	ZNF23
hsa-miR-199b-5p	miR-199a-5p (and other miRNAs w/seed CCAGUGU)	TargetScan Human	High (predicted)	ZNF233
hsa-miR-199b-5p	miR-199a-5p (and other miRNAs w/seed CCAGUGU)	TargetScan Human	Moderate (predicted)	ZNF24
hsa-miR-199b-5p	miR-199a-5p (and other miRNAs w/seed CCAGUGU)	TargetScan Human	High (predicted)	ZNF256
hsa-miR-199b-5p	miR-199a-5p (and other miRNAs w/seed CCAGUGU)	TargetScan Human	High (predicted)	ZNF266
hsa-miR-199b-5p	miR-199a-5p (and other miRNAs w/seed CCAGUGU)	TargetScan Human	High (predicted)	ZNF28
hsa-miR-199b-5p	miR-199a-5p (and other miRNAs w/seed CCAGUGU)	TargetScan Human	High (predicted)	ZNF284
hsa-miR-199b-5p	miR-199a-5p (and other miRNAs w/seed CCAGUGU)	TargetScan Human	Moderate (predicted)	ZNF285
hsa-miR-199b-5p	miR-199a-5p (and other miRNAs w/seed CCAGUGU)	TargetScan Human	Moderate (predicted)	ZNF286A
hsa-miR-199b-5p	miR-199a-5p (and other miRNAs w/seed CCAGUGU)	TargetScan Human	High (predicted)	ZNF30
hsa-miR-199b-5p	miR-199a-5p (and other miRNAs w/seed CCAGUGU)	TargetScan Human	Moderate (predicted)	ZNF300
hsa-miR-199b-5p	miR-199a-5p (and other miRNAs w/seed CCAGUGU)	TargetScan Human	High (predicted)	ZNF329
hsa-miR-199b-5p	miR-199a-5p (and other miRNAs w/seed CCAGUGU)	TargetScan Human	Moderate (predicted)	ZNF347
hsa-miR-199b-5p	miR-199a-5p (and other miRNAs w/seed CCAGUGU)	TargetScan Human	Moderate (predicted)	ZNF37A
hsa-miR-199b-5p	miR-199a-5p (and other miRNAs w/seed CCAGUGU)	TargetScan Human	Moderate (predicted)	ZNF41
hsa-miR-199b-5p	miR-199a-5p (and other miRNAs w/seed CCAGUGU)	TargetScan Human	Moderate (predicted)	ZNF417/ZNF587
hsa-miR-199b-5p	miR-199a-5p (and other miRNAs w/seed CCAGUGU)	TargetScan Human	High (predicted)	ZNF418
hsa-miR-199b-5p	miR-199a-5p (and other miRNAs w/seed CCAGUGU)	TargetScan Human	High (predicted)	ZNF419
hsa-miR-199b-5p	miR-199a-5p (and other miRNAs w/seed CCAGUGU)	TargetScan Human	Moderate (predicted)	ZNF425
hsa-miR-199b-5p	miR-199a-5p (and other miRNAs w/seed CCAGUGU)	TargetScan Human	High (predicted)	ZNF426
hsa-miR-199b-5p	miR-199a-5p (and other miRNAs w/seed CCAGUGU)	TargetScan Human	High (predicted)	ZNF439
hsa-miR-199b-5p	miR-199a-5p (and other miRNAs w/seed CCAGUGU)	TargetScan Human	High (predicted)	ZNF440
hsa-miR-199b-5p	miR-199a-5p (and other miRNAs w/seed CCAGUGU)	TargetScan Human	High (predicted)	ZNF442
hsa-miR-199b-5p	miR-199a-5p (and other miRNAs w/seed CCAGUGU)	TargetScan Human	High (predicted)	ZNF468
hsa-miR-199b-5p	miR-199a-5p (and other miRNAs w/seed CCAGUGU)	TargetScan Human	High (predicted)	ZNF470
hsa-miR-199b-5p	miR-199a-5p (and other miRNAs w/seed CCAGUGU)	TargetScan Human	Moderate (predicted)	ZNF473
hsa-miR-199b-5p	miR-199a-5p (and other miRNAs w/seed CCAGUGU)	TargetScan Human	High (predicted)	ZNF479
hsa-miR-199b-5p	miR-199a-5p (and other miRNAs w/seed CCAGUGU)	TargetScan Human	Moderate (predicted)	ZNF488
hsa-miR-199b-5p	miR-199a-5p (and other miRNAs w/seed CCAGUGU)	TargetScan Human	High (predicted)	ZNF490
hsa-miR-199b-5p	miR-199a-5p (and other miRNAs w/seed CCAGUGU)	TargetScan Human	High (predicted),Moderate (predicted)	ZNF492/ZNF98
hsa-miR-199b-5p	miR-199a-5p (and other miRNAs w/seed CCAGUGU)	TargetScan Human	High (predicted)	ZNF514
hsa-miR-199b-5p	miR-199a-5p (and other miRNAs w/seed CCAGUGU)	TargetScan Human	Moderate (predicted)	ZNF516
hsa-miR-199b-5p	miR-199a-5p (and other miRNAs w/seed CCAGUGU)	TargetScan Human	Moderate (predicted)	ZNF525
hsa-miR-199b-5p	miR-199a-5p (and other miRNAs w/seed CCAGUGU)	TargetScan Human	High (predicted)	ZNF528
hsa-miR-199b-5p	miR-199a-5p (and other miRNAs w/seed CCAGUGU)	TargetScan Human	High (predicted)	ZNF544
hsa-miR-199b-5p	miR-199a-5p (and other miRNAs w/seed CCAGUGU)	TargetScan Human	High (predicted)	ZNF547
hsa-miR-199b-5p	miR-199a-5p (and other miRNAs w/seed CCAGUGU)	TargetScan Human	High (predicted)	ZNF551
hsa-miR-199b-5p	miR-199a-5p (and other miRNAs w/seed CCAGUGU)	TargetScan Human	Moderate (predicted)	ZNF555
hsa-miR-199b-5p	miR-199a-5p (and other miRNAs w/seed CCAGUGU)	TargetScan Human	High (predicted)	ZNF558
hsa-miR-199b-5p	miR-199a-5p (and other miRNAs w/seed CCAGUGU)	TargetScan Human	Moderate (predicted)	ZNF560
hsa-miR-199b-5p	miR-199a-5p (and other miRNAs w/seed CCAGUGU)	TargetScan Human	High (predicted)	ZNF561
hsa-miR-199b-5p	miR-199a-5p (and other miRNAs w/seed CCAGUGU)	TargetScan Human	Moderate (predicted)	ZNF562
hsa-miR-199b-5p	miR-199a-5p (and other miRNAs w/seed CCAGUGU)	TargetScan Human	High (predicted)	ZNF563
hsa-miR-199b-5p	miR-199a-5p (and other miRNAs w/seed CCAGUGU)	TargetScan Human	High (predicted)	ZNF579
hsa-miR-199b-5p	miR-199a-5p (and other miRNAs w/seed CCAGUGU)	TargetScan Human	High (predicted)	ZNF582
hsa-miR-199b-5p	miR-199a-5p (and other miRNAs w/seed CCAGUGU)	TargetScan Human	High (predicted)	ZNF584
hsa-miR-199b-5p	miR-199a-5p (and other miRNAs w/seed CCAGUGU)	TargetScan Human	High (predicted)	ZNF586
hsa-miR-199b-5p	miR-199a-5p (and other miRNAs w/seed CCAGUGU)	TargetScan Human	Moderate (predicted)	ZNF594
hsa-miR-199b-5p	miR-199a-5p (and other miRNAs w/seed CCAGUGU)	TargetScan Human	High (predicted)	ZNF615
hsa-miR-199b-5p	miR-199a-5p (and other miRNAs w/seed CCAGUGU)	TargetScan Human	High (predicted)	ZNF616
hsa-miR-199b-5p	miR-199a-5p (and other miRNAs w/seed CCAGUGU)	TargetScan Human	Moderate (predicted)	ZNF618
hsa-miR-199b-5p	miR-199a-5p (and other miRNAs w/seed CCAGUGU)	TargetScan Human	Moderate (predicted)	ZNF619
hsa-miR-199b-5p	miR-199a-5p (and other miRNAs w/seed CCAGUGU)	TargetScan Human	High (predicted)	ZNF625
hsa-miR-199b-5p	miR-199a-5p (and other miRNAs w/seed CCAGUGU)	TargetScan Human	High (predicted)	ZNF627
hsa-miR-199b-5p	miR-199a-5p (and other miRNAs w/seed CCAGUGU)	TargetScan Human	Moderate (predicted)	ZNF629
hsa-miR-199b-5p	miR-199a-5p (and other miRNAs w/seed CCAGUGU)	TargetScan Human	Moderate (predicted)	ZNF641
hsa-miR-199b-5p	miR-199a-5p (and other miRNAs w/seed CCAGUGU)	TargetScan Human	Moderate (predicted)	ZNF652
hsa-miR-199b-5p	miR-199a-5p (and other miRNAs w/seed CCAGUGU)	TargetScan Human	Moderate (predicted)	ZNF654
hsa-miR-199b-5p	miR-199a-5p (and other miRNAs w/seed CCAGUGU)	TargetScan Human	Moderate (predicted)	ZNF667
hsa-miR-199b-5p	miR-199a-5p (and other miRNAs w/seed CCAGUGU)	TargetScan Human	High (predicted)	ZNF669
hsa-miR-199b-5p	miR-199a-5p (and other miRNAs w/seed CCAGUGU)	TargetScan Human	High (predicted)	ZNF700
hsa-miR-199b-5p	miR-199a-5p (and other miRNAs w/seed CCAGUGU)	TargetScan Human	High (predicted)	ZNF701
hsa-miR-199b-5p	miR-199a-5p (and other miRNAs w/seed CCAGUGU)	TargetScan Human	High (predicted)	ZNF705A
hsa-miR-199b-5p	miR-199a-5p (and other miRNAs w/seed CCAGUGU)	TargetScan Human	High (predicted)	ZNF705B/ZNF705D
hsa-miR-199b-5p	miR-199a-5p (and other miRNAs w/seed CCAGUGU)	TargetScan Human	High (predicted)	ZNF705G
hsa-miR-199b-5p	miR-199a-5p (and other miRNAs w/seed CCAGUGU)	TargetScan Human	High (predicted)	ZNF709
hsa-miR-199b-5p	miR-199a-5p (and other miRNAs w/seed CCAGUGU)	TargetScan Human	High (predicted)	ZNF772
hsa-miR-199b-5p	miR-199a-5p (and other miRNAs w/seed CCAGUGU)	TargetScan Human	High (predicted)	ZNF773
hsa-miR-199b-5p	miR-199a-5p (and other miRNAs w/seed CCAGUGU)	TargetScan Human	High (predicted)	ZNF776
hsa-miR-199b-5p	miR-199a-5p (and other miRNAs w/seed CCAGUGU)	TargetScan Human	Moderate (predicted)	ZNF778
hsa-miR-199b-5p	miR-199a-5p (and other miRNAs w/seed CCAGUGU)	TargetScan Human	Moderate (predicted)	ZNF780A
hsa-miR-199b-5p	miR-199a-5p (and other miRNAs w/seed CCAGUGU)	TargetScan Human	Moderate (predicted)	ZNF781
hsa-miR-199b-5p	miR-199a-5p (and other miRNAs w/seed CCAGUGU)	TargetScan Human	Moderate (predicted)	ZNF784
hsa-miR-199b-5p	miR-199a-5p (and other miRNAs w/seed CCAGUGU)	TargetScan Human	High (predicted)	ZNF791
hsa-miR-199b-5p	miR-199a-5p (and other miRNAs w/seed CCAGUGU)	TargetScan Human	High (predicted)	ZNF81
hsa-miR-199b-5p	miR-199a-5p (and other miRNAs w/seed CCAGUGU)	TargetScan Human	Moderate (predicted)	ZNF813
hsa-miR-199b-5p	miR-199a-5p (and other miRNAs w/seed CCAGUGU)	TargetScan Human	High (predicted)	ZNF823
hsa-miR-199b-5p	miR-199a-5p (and other miRNAs w/seed CCAGUGU)	TargetScan Human	High (predicted)	ZNF83
hsa-miR-199b-5p	miR-199a-5p (and other miRNAs w/seed CCAGUGU)	TargetScan Human	Moderate (predicted)	ZNF84
hsa-miR-199b-5p	miR-199a-5p (and other miRNAs w/seed CCAGUGU)	TargetScan Human	High (predicted)	ZNF844
hsa-miR-199b-5p	miR-199a-5p (and other miRNAs w/seed CCAGUGU)	TargetScan Human	Moderate (predicted)	ZNF845
hsa-miR-199b-5p	miR-199a-5p (and other miRNAs w/seed CCAGUGU)	TargetScan Human	High (predicted)	ZNF846
hsa-miR-199b-5p	miR-199a-5p (and other miRNAs w/seed CCAGUGU)	TargetScan Human	Moderate (predicted)	ZNF852
hsa-miR-199b-5p	miR-199a-5p (and other miRNAs w/seed CCAGUGU)	TargetScan Human	High (predicted)	ZNF878
hsa-miR-199b-5p	miR-199a-5p (and other miRNAs w/seed CCAGUGU)	TargetScan Human	Moderate (predicted)	ZSCAN29
hsa-miR-200a-3p	miR-141-3p (and other miRNAs w/seed AACACUG)	TargetScan Human	Moderate (predicted)	ABCB10	Iron homeostasis signaling pathway
hsa-miR-200a-3p	miR-141-3p (and other miRNAs w/seed AACACUG)	TargetScan Human	Moderate (predicted)	ABHD18
hsa-miR-200a-3p	miR-141-3p (and other miRNAs w/seed AACACUG)	TargetScan Human	Moderate (predicted)	ABL1	ATM Signaling,Axonal Guidance Signaling,B Cell Receptor Signaling,Bladder Cancer Signaling,Caveolar-mediated Endocytosis Signaling,CDK5 Signaling,Cell Cycle: G1/S Checkpoint Regulation,Cell Cycle: G2/M DNA Damage Checkpoint Regulation,Chronic Myeloid Leukemia Signaling,Coronavirus Pathogenesis Pathway,Cyclins and Cell Cycle Regulation,DNA Double-Strand Break Repair by Homologous Recombination,Eph…
hsa-miR-200a-3p	miR-141-3p (and other miRNAs w/seed AACACUG)	TargetScan Human	Moderate (predicted)	ABL2	IL-15 Production,PDGF Signaling,RHOA Signaling,Sperm Motility
hsa-miR-200a-3p	miR-141-3p (and other miRNAs w/seed AACACUG)	TargetScan Human	Moderate (predicted)	AC144568.2
hsa-miR-200a-3p	miR-141-3p (and other miRNAs w/seed AACACUG)	TargetScan Human	Moderate (predicted)	ACAD8	Isoleucine Degradation I,Valine Degradation I
hsa-miR-200a-3p	miR-141-3p (and other miRNAs w/seed AACACUG)	TargetScan Human	Moderate (predicted)	ACO1	Iron homeostasis signaling pathway,Mitochondrial Dysfunction,TCA Cycle II (Eukaryotic)
hsa-miR-200a-3p	miR-141-3p (and other miRNAs w/seed AACACUG)	TargetScan Human	High (predicted)	ACOT7	Acyl-CoA Hydrolysis,Stearate Biosynthesis I (Animals)
hsa-miR-200a-3p	miR-141-3p (and other miRNAs w/seed AACACUG)	TargetScan Human	High (predicted)	ACP5	3-phosphoinositide Biosynthesis,3-phosphoinositide Degradation,D-myo-inositol (1,4,5,6)-Tetrakisphosphate Biosynthesis,D-myo-inositol (3,4,5,6)-tetrakisphosphate Biosynthesis,D-myo-inositol-5-phosphate Metabolism,NAD Phosphorylation and Dephosphorylation,NAD Salvage Pathway II,Role of Osteoblasts, Osteoclasts and Chondrocytes in Rheumatoid Arthritis,Superpathway of Inositol Phosphate Compounds
hsa-miR-200a-3p	miR-141-3p (and other miRNAs w/seed AACACUG)	TargetScan Human	Moderate (predicted)	ACTA1	Actin Cytoskeleton Signaling,Agranulocyte Adhesion and Diapedesis,Agrin Interactions at Neuromuscular Junction,Calcium Signaling,Caveolar-mediated Endocytosis Signaling,Cellular Effects of Sildenafil (Viagra),Clathrin-mediated Endocytosis Signaling,Crosstalk between Dendritic Cells and Natural Killer Cells,Death Receptor Signaling,Dilated Cardiomyopathy Signaling Pathway,EIF2 Signaling,FAK Signal…
hsa-miR-200a-3p	miR-141-3p (and other miRNAs w/seed AACACUG)	TargetScan Human	Moderate (predicted)	ADAMTS8	Axonal Guidance Signaling
hsa-miR-200a-3p	miR-141-3p (and other miRNAs w/seed AACACUG)	TargetScan Human	Moderate (predicted)	ADCY7	Adrenomedullin signaling pathway,Apelin Adipocyte Signaling Pathway,Apelin Endothelial Signaling Pathway,cAMP-mediated signaling,Cardiac Hypertrophy Signaling,Cardiac Hypertrophy Signaling (Enhanced),Cardiac Î²-adrenergic Signaling,CDK5 Signaling,Cellular Effects of Sildenafil (Viagra),Circadian Rhythm Signaling,Colorectal Cancer Metastasis Signaling,Corticotropin Releasing Hormone Signaling,CREB…
hsa-miR-200a-3p	miR-141-3p (and other miRNAs w/seed AACACUG)	TargetScan Human	Moderate (predicted)	ADGRE5	Breast Cancer Regulation by Stathmin1,CREB Signaling in Neurons,G-Protein Coupled Receptor Signaling,Phagosome Formation
hsa-miR-200a-3p	miR-141-3p (and other miRNAs w/seed AACACUG)	TargetScan Human	Moderate (predicted)	ADRB1	AMPK Signaling,Breast Cancer Regulation by Stathmin1,cAMP-mediated signaling,Cardiac Hypertrophy Signaling,Cardiac Hypertrophy Signaling (Enhanced),Cardiac Î²-adrenergic Signaling,Circadian Rhythm Signaling,CREB Signaling in Neurons,Dilated Cardiomyopathy Signaling Pathway,G-Protein Coupled Receptor Signaling,Gap Junction Signaling,GPCR-Mediated Integration of Enteroendocrine Signaling Exemplifie…
hsa-miR-200a-3p	miR-141-3p (and other miRNAs w/seed AACACUG)	TargetScan Human	Moderate (predicted)	AGBL4
hsa-miR-200a-3p	miR-141-3p (and other miRNAs w/seed AACACUG)	TargetScan Human	Moderate (predicted)	AGFG2
hsa-miR-200a-3p	miR-141-3p (and other miRNAs w/seed AACACUG)	TargetScan Human	Moderate (predicted)	AKIRIN1
hsa-miR-200a-3p	miR-141-3p (and other miRNAs w/seed AACACUG)	TargetScan Human	Moderate (predicted)	AKTIP
hsa-miR-200a-3p	miR-141-3p (and other miRNAs w/seed AACACUG)	TargetScan Human	Moderate (predicted)	ALG2
hsa-miR-200a-3p	miR-141-3p (and other miRNAs w/seed AACACUG)	TargetScan Human	High (predicted)	ALKAL2
hsa-miR-200a-3p	miR-141-3p (and other miRNAs w/seed AACACUG)	TargetScan Human	Moderate (predicted)	ALS2	Amyotrophic Lateral Sclerosis Signaling
hsa-miR-200a-3p	miR-141-3p (and other miRNAs w/seed AACACUG)	TargetScan Human	Moderate (predicted)	ANGPTL1	Angiopoietin Signaling
hsa-miR-200a-3p	miR-141-3p (and other miRNAs w/seed AACACUG)	TargetScan Human	Moderate (predicted)	ANKFY1	Macropinocytosis Signaling
hsa-miR-200a-3p	miR-141-3p (and other miRNAs w/seed AACACUG)	TargetScan Human	Moderate (predicted)	ANKRD18B
hsa-miR-200a-3p	miR-141-3p (and other miRNAs w/seed AACACUG)	TargetScan Human	Moderate (predicted)	ANKS1B
hsa-miR-200a-3p	miR-141-3p (and other miRNAs w/seed AACACUG)	TargetScan Human	High (predicted)	ANP32E
hsa-miR-200a-3p	miR-141-3p (and other miRNAs w/seed AACACUG)	TargetScan Human	Moderate (predicted)	AP3S1	Clathrin-mediated Endocytosis Signaling,Virus Entry via Endocytic Pathways
hsa-miR-200a-3p	miR-141-3p (and other miRNAs w/seed AACACUG)	TargetScan Human	Moderate (predicted)	APBB2
hsa-miR-200a-3p	miR-141-3p (and other miRNAs w/seed AACACUG)	TargetScan Human	High (predicted)	AQP11	eNOS Signaling
hsa-miR-200a-3p	miR-141-3p (and other miRNAs w/seed AACACUG)	TargetScan Human	Moderate (predicted)	AQP8	eNOS Signaling
hsa-miR-200a-3p	miR-141-3p (and other miRNAs w/seed AACACUG)	TargetScan Human	Moderate (predicted)	ARHGEF18	Breast Cancer Regulation by Stathmin1,Molecular Mechanisms of Cancer,Phospholipase C Signaling,RHOGDI Signaling,Signaling by Rho Family GTPases
hsa-miR-200a-3p	miR-141-3p (and other miRNAs w/seed AACACUG)	TargetScan Human	Moderate (predicted)	ARL4A
hsa-miR-200a-3p	miR-141-3p (and other miRNAs w/seed AACACUG)	TargetScan Human	High (predicted)	ARPC5	Actin Cytoskeleton Signaling,Actin Nucleation by ARP-WASP Complex,Axonal Guidance Signaling,CD28 Signaling in T Helper Cells,CDC42 Signaling,Clathrin-mediated Endocytosis Signaling,Corticotropin Releasing Hormone Signaling,Ephrin Receptor Signaling,Epithelial Adherens Junction Signaling,FcÎ³ Receptor-mediated Phagocytosis in Macrophages and Monocytes,fMLP Signaling in Neutrophils,Integrin Signali…
hsa-miR-200a-3p	miR-141-3p (and other miRNAs w/seed AACACUG)	TargetScan Human	Moderate (predicted)	ATF5	EIF2 Signaling,PI3K Signaling in B Lymphocytes
hsa-miR-200a-3p	miR-141-3p (and other miRNAs w/seed AACACUG)	TargetScan Human	Moderate (predicted)	ATL1
hsa-miR-200a-3p	miR-141-3p (and other miRNAs w/seed AACACUG)	TargetScan Human	Moderate (predicted)	ATOX1
hsa-miR-200a-3p	miR-141-3p (and other miRNAs w/seed AACACUG)	TargetScan Human	Moderate (predicted)	ATP13A3
hsa-miR-200a-3p	miR-141-3p (and other miRNAs w/seed AACACUG)	TargetScan Human	Moderate (predicted)	ATP5MG	Mitochondrial Dysfunction,Oxidative Phosphorylation
hsa-miR-200a-3p	miR-141-3p (and other miRNAs w/seed AACACUG)	TargetScan Human	Moderate (predicted)	ATP6V0D2	Iron homeostasis signaling pathway,Phagosome Maturation,Role of MAPK Signaling in Promoting the Pathogenesis of Influenza
hsa-miR-200a-3p	miR-141-3p (and other miRNAs w/seed AACACUG)	TargetScan Human	Moderate (predicted)	ATP6V1E2	Iron homeostasis signaling pathway,Phagosome Maturation,Role of MAPK Signaling in Promoting the Pathogenesis of Influenza
hsa-miR-200a-3p	miR-141-3p (and other miRNAs w/seed AACACUG)	TargetScan Human	Moderate (predicted)	ATP6V1G1	Iron homeostasis signaling pathway,Phagosome Maturation,Role of MAPK Signaling in Promoting the Pathogenesis of Influenza
hsa-miR-200a-3p	miR-141-3p (and other miRNAs w/seed AACACUG)	TargetScan Human	Moderate (predicted)	ATP8A1
hsa-miR-200a-3p	miR-141-3p (and other miRNAs w/seed AACACUG)	TargetScan Human	Moderate (predicted)	ATXN1	HOTAIR Regulatory Pathway
hsa-miR-200a-3p	miR-141-3p (and other miRNAs w/seed AACACUG)	TargetScan Human	Moderate (predicted)	ATXN7L1
hsa-miR-200a-3p	miR-141-3p (and other miRNAs w/seed AACACUG)	TargetScan Human	Moderate (predicted)	AVEN
hsa-miR-200a-3p	miR-141-3p (and other miRNAs w/seed AACACUG)	TargetScan Human	Moderate (predicted)	B3GALT6	Chondroitin Sulfate Biosynthesis,Dermatan Sulfate Biosynthesis,Glycoaminoglycan-protein Linkage Region Biosynthesis,Heparan Sulfate Biosynthesis
hsa-miR-200a-3p	miR-141-3p (and other miRNAs w/seed AACACUG)	TargetScan Human	Moderate (predicted)	B3GNT2
hsa-miR-200a-3p	miR-141-3p (and other miRNAs w/seed AACACUG)	TargetScan Human	Moderate (predicted)	B3GNT5
hsa-miR-200a-3p	miR-141-3p (and other miRNAs w/seed AACACUG)	TargetScan Human	Moderate (predicted)	B4GALT4
hsa-miR-200a-3p	miR-141-3p (and other miRNAs w/seed AACACUG)	TargetScan Human	Moderate (predicted)	BAG2	BAG2 Signaling Pathway
hsa-miR-200a-3p	miR-141-3p (and other miRNAs w/seed AACACUG)	TargetScan Human	Moderate (predicted)	BAHD1
hsa-miR-200a-3p	miR-141-3p (and other miRNAs w/seed AACACUG)	miRecords	Experimentally Observed	BAP1	Ferroptosis Signaling Pathway,Protein Ubiquitination Pathway
hsa-miR-200a-3p	miR-141-3p (and other miRNAs w/seed AACACUG)	TargetScan Human	High (predicted)	BBS10
hsa-miR-200a-3p	miR-141-3p (and other miRNAs w/seed AACACUG)	TargetScan Human	Moderate (predicted)	BCAP29
hsa-miR-200a-3p	miR-141-3p (and other miRNAs w/seed AACACUG)	Ingenuity Expert Findings	Experimentally Observed	BETA TUBULIN
hsa-miR-200a-3p	miR-141-3p (and other miRNAs w/seed AACACUG)	TargetScan Human	Moderate (predicted)	BHLHE40	Circadian Rhythm Signaling,Senescence Pathway
hsa-miR-200a-3p	miR-141-3p (and other miRNAs w/seed AACACUG)	TargetScan Human	Moderate (predicted)	BLZF1
hsa-miR-200a-3p	miR-141-3p (and other miRNAs w/seed AACACUG)	TargetScan Human	Moderate (predicted)	BOLL
hsa-miR-200a-3p	miR-141-3p (and other miRNAs w/seed AACACUG)	TargetScan Human	Moderate (predicted)	BRD3
hsa-miR-200a-3p	miR-141-3p (and other miRNAs w/seed AACACUG)	TargetScan Human	High (predicted)	BRI3BP
hsa-miR-200a-3p	miR-141-3p (and other miRNAs w/seed AACACUG)	TargetScan Human	High (predicted)	BRMS1L
hsa-miR-200a-3p	miR-141-3p (and other miRNAs w/seed AACACUG)	TargetScan Human	Moderate (predicted)	C10orf126
hsa-miR-200a-3p	miR-141-3p (and other miRNAs w/seed AACACUG)	TargetScan Human	Moderate (predicted)	C11orf54
hsa-miR-200a-3p	miR-141-3p (and other miRNAs w/seed AACACUG)	TargetScan Human	Moderate (predicted)	C14orf28
hsa-miR-200a-3p	miR-141-3p (and other miRNAs w/seed AACACUG)	TargetScan Human	Moderate (predicted)	C15orf65
hsa-miR-200a-3p	miR-141-3p (and other miRNAs w/seed AACACUG)	TargetScan Human	Moderate (predicted)	C16orf74
hsa-miR-200a-3p	miR-141-3p (and other miRNAs w/seed AACACUG)	TargetScan Human	Moderate (predicted)	C16orf87
hsa-miR-200a-3p	miR-141-3p (and other miRNAs w/seed AACACUG)	TargetScan Human	Moderate (predicted)	C16orf91
hsa-miR-200a-3p	miR-141-3p (and other miRNAs w/seed AACACUG)	TargetScan Human	Moderate (predicted)	C17orf98
hsa-miR-200a-3p	miR-141-3p (and other miRNAs w/seed AACACUG)	TargetScan Human	Moderate (predicted)	C18orf21
hsa-miR-200a-3p	miR-141-3p (and other miRNAs w/seed AACACUG)	TargetScan Human	Moderate (predicted)	C1D
hsa-miR-200a-3p	miR-141-3p (and other miRNAs w/seed AACACUG)	TargetScan Human	High (predicted)	C1orf21
hsa-miR-200a-3p	miR-141-3p (and other miRNAs w/seed AACACUG)	TargetScan Human	Moderate (predicted)	C21orf91
hsa-miR-200a-3p	miR-141-3p (and other miRNAs w/seed AACACUG)	TargetScan Human	Moderate (predicted)	C22orf39
hsa-miR-200a-3p	miR-141-3p (and other miRNAs w/seed AACACUG)	TargetScan Human	Moderate (predicted)	C4A/C4B	Acute Phase Response Signaling,Complement System,FXR/RXR Activation,LXR/RXR Activation
hsa-miR-200a-3p	miR-141-3p (and other miRNAs w/seed AACACUG)	TargetScan Human	Moderate (predicted)	C4orf46
hsa-miR-200a-3p	miR-141-3p (and other miRNAs w/seed AACACUG)	TargetScan Human	Moderate (predicted)	C5orf24
hsa-miR-200a-3p	miR-141-3p (and other miRNAs w/seed AACACUG)	TargetScan Human	Moderate (predicted)	C6orf120
hsa-miR-200a-3p	miR-141-3p (and other miRNAs w/seed AACACUG)	TargetScan Human	Moderate (predicted)	C6orf141
hsa-miR-200a-3p	miR-141-3p (and other miRNAs w/seed AACACUG)	TargetScan Human	Moderate (predicted)	CALCR	Breast Cancer Regulation by Stathmin1,CREB Signaling in Neurons,G-Protein Coupled Receptor Signaling,GÎ±q Signaling,Phagosome Formation,Role of Osteoblasts, Osteoclasts and Chondrocytes in Rheumatoid Arthritis
hsa-miR-200a-3p	miR-141-3p (and other miRNAs w/seed AACACUG)	TargetScan Human	Moderate (predicted)	CBL	14-3-3-mediated Signaling,Clathrin-mediated Endocytosis Signaling,Ephrin B Signaling,FcÎ³ Receptor-mediated Phagocytosis in Macrophages and Monocytes,FLT3 Signaling in Hematopoietic Progenitor Cells,Insulin Receptor Signaling,Molecular Mechanisms of Cancer,PI3K Signaling in B Lymphocytes,Protein Ubiquitination Pathway,PTEN Signaling,RANK Signaling in Osteoclasts,Role of Osteoblasts, Osteoclasts a…
hsa-miR-200a-3p	miR-141-3p (and other miRNAs w/seed AACACUG)	TargetScan Human	Moderate (predicted)	CBR4	Palmitate Biosynthesis I (Animals)
hsa-miR-200a-3p	miR-141-3p (and other miRNAs w/seed AACACUG)	TargetScan Human	Moderate (predicted)	CCDC103
hsa-miR-200a-3p	miR-141-3p (and other miRNAs w/seed AACACUG)	TargetScan Human	Moderate (predicted)	CCDC160
hsa-miR-200a-3p	miR-141-3p (and other miRNAs w/seed AACACUG)	TargetScan Human	Moderate (predicted)	CCDC181
hsa-miR-200a-3p	miR-141-3p (and other miRNAs w/seed AACACUG)	TargetScan Human	Moderate (predicted)	CCDC47
hsa-miR-200a-3p	miR-141-3p (and other miRNAs w/seed AACACUG)	TargetScan Human	High (predicted)	CCDC6
hsa-miR-200a-3p	miR-141-3p (and other miRNAs w/seed AACACUG)	TargetScan Human	Moderate (predicted)	CCDC73
hsa-miR-200a-3p	miR-141-3p (and other miRNAs w/seed AACACUG)	TargetScan Human	Moderate (predicted)	CCDC80
hsa-miR-200a-3p	miR-141-3p (and other miRNAs w/seed AACACUG)	TargetScan Human	Moderate (predicted)	CCDC85A
hsa-miR-200a-3p	miR-141-3p (and other miRNAs w/seed AACACUG)	TargetScan Human	Moderate (predicted)	CCND2	Aryl Hydrocarbon Receptor Signaling,Breast Cancer Regulation by Stathmin1,Cell Cycle: G1/S Checkpoint Regulation,Chronic Myeloid Leukemia Signaling,Cyclins and Cell Cycle Regulation,Endocannabinoid Cancer Inhibition Pathway,Erythropoietin Signaling Pathway,GADD45 Signaling,Glioblastoma Multiforme Signaling,Glioma Signaling,Hereditary Breast Cancer Signaling,IL-8 Signaling,Molecular Mechanisms of …
hsa-miR-200a-3p	miR-141-3p (and other miRNAs w/seed AACACUG)	TargetScan Human	Moderate (predicted)	CCNE2	Antiproliferative Role of TOB in T Cell Signaling,Aryl Hydrocarbon Receptor Signaling,Cell Cycle Regulation by BTG Family Proteins,Cell Cycle: G1/S Checkpoint Regulation,Coronavirus Pathogenesis Pathway,Cyclins and Cell Cycle Regulation,DNA damage-induced 14-3-3Ïƒ Signaling,Endocannabinoid Cancer Inhibition Pathway,Estrogen-mediated S-phase Entry,GADD45 Signaling,Glioblastoma Multiforme Signaling…
hsa-miR-200a-3p	miR-141-3p (and other miRNAs w/seed AACACUG)	TargetScan Human	Moderate (predicted)	CCNG1	p53 Signaling
hsa-miR-200a-3p	miR-141-3p (and other miRNAs w/seed AACACUG)	TargetScan Human	Moderate (predicted)	CCNH	Adipogenesis pathway,Androgen Signaling,Assembly of RNA Polymerase II Complex,Cyclins and Cell Cycle Regulation,Glucocorticoid Receptor Signaling,NER (Nucleotide Excision Repair, Enhanced Pathway),Nucleotide Excision Repair Pathway,RAR Activation
hsa-miR-200a-3p	miR-141-3p (and other miRNAs w/seed AACACUG)	TargetScan Human	Moderate (predicted)	CCNL2
hsa-miR-200a-3p	miR-141-3p (and other miRNAs w/seed AACACUG)	TargetScan Human	Moderate (predicted)	CCNT1
hsa-miR-200a-3p	miR-141-3p (and other miRNAs w/seed AACACUG)	TargetScan Human	Moderate (predicted)	CD200	Neuroinflammation Signaling Pathway
hsa-miR-200a-3p	miR-141-3p (and other miRNAs w/seed AACACUG)	TargetScan Human	Moderate (predicted)	CD274	PD-1, PD-L1 cancer immunotherapy pathway,T Cell Exhaustion Signaling Pathway,Th1 and Th2 Activation Pathway,Th1 Pathway,Tumor Microenvironment Pathway
hsa-miR-200a-3p	miR-141-3p (and other miRNAs w/seed AACACUG)	TargetScan Human	High (predicted)	CD80	Allograft Rejection Signaling,Altered T Cell and B Cell Signaling in Rheumatoid Arthritis,Autoimmune Thyroid Disease Signaling,B Cell Development,CD28 Signaling in T Helper Cells,Communication between Innate and Adaptive Immune Cells,Crosstalk between Dendritic Cells and Natural Killer Cells,CTLA4 Signaling in Cytotoxic T Lymphocytes,Dendritic Cell Maturation,Graft-versus-Host Disease Signaling,I…
hsa-miR-200a-3p	miR-141-3p (and other miRNAs w/seed AACACUG)	TargetScan Human	Moderate (predicted)	CDC14A
hsa-miR-200a-3p	miR-141-3p (and other miRNAs w/seed AACACUG)	TargetScan Human	Moderate (predicted)	CDC25B	3-phosphoinositide Biosynthesis,3-phosphoinositide Degradation,Cell Cycle: G2/M DNA Damage Checkpoint Regulation,D-myo-inositol (1,4,5,6)-Tetrakisphosphate Biosynthesis,D-myo-inositol (3,4,5,6)-tetrakisphosphate Biosynthesis,D-myo-inositol-5-phosphate Metabolism,Mitotic Roles of Polo-Like Kinase,Molecular Mechanisms of Cancer,p38 MAPK Signaling,Protein Kinase A Signaling,Senescence Pathway,Superp…
hsa-miR-200a-3p	miR-141-3p (and other miRNAs w/seed AACACUG)	TargetScan Human	Moderate (predicted)	CDC42EP3	RHOA Signaling,Signaling by Rho Family GTPases
hsa-miR-200a-3p	miR-141-3p (and other miRNAs w/seed AACACUG)	TargetScan Human	Moderate (predicted)	CDC42SE1	CDC42 Signaling
hsa-miR-200a-3p	miR-141-3p (and other miRNAs w/seed AACACUG)	TargetScan Human	Moderate (predicted)	CDCA2
hsa-miR-200a-3p	miR-141-3p (and other miRNAs w/seed AACACUG)	TargetScan Human	Moderate (predicted)	CDK13	Cell Cycle Control of Chromosomal Replication,Molecular Mechanisms of Cancer
hsa-miR-200a-3p	miR-141-3p (and other miRNAs w/seed AACACUG)	TargetScan Human	Moderate (predicted)	CDK6	Aryl Hydrocarbon Receptor Signaling,Breast Cancer Regulation by Stathmin1,Cell Cycle Control of Chromosomal Replication,Cell Cycle: G1/S Checkpoint Regulation,Chronic Myeloid Leukemia Signaling,Cyclins and Cell Cycle Regulation,Glioblastoma Multiforme Signaling,Glioma Signaling,Hereditary Breast Cancer Signaling,Molecular Mechanisms of Cancer,Non-Small Cell Lung Cancer Signaling,Pyridoxal 5'-phos…
hsa-miR-200a-3p	miR-141-3p (and other miRNAs w/seed AACACUG)	TargetScan Human	High (predicted)	CDK8	Cell Cycle Control of Chromosomal Replication,Estrogen Receptor Signaling,Molecular Mechanisms of Cancer,Pyridoxal 5'-phosphate Salvage Pathway,Salvage Pathways of Pyrimidine Ribonucleotides
hsa-miR-200a-3p	miR-141-3p (and other miRNAs w/seed AACACUG)	TargetScan Human	High (predicted)	CDKN3	Protein Kinase A Signaling
hsa-miR-200a-3p	miR-141-3p (and other miRNAs w/seed AACACUG)	TargetScan Human	High (predicted)	CDRT1
hsa-miR-200a-3p	miR-141-3p (and other miRNAs w/seed AACACUG)	TargetScan Human	Moderate (predicted)	CDRT15
hsa-miR-200a-3p	miR-141-3p (and other miRNAs w/seed AACACUG)	TargetScan Human	Moderate (predicted)	CDRT15L2
hsa-miR-200a-3p	miR-141-3p (and other miRNAs w/seed AACACUG)	TargetScan Human	Moderate (predicted)	CEP120
hsa-miR-200a-3p	miR-141-3p (and other miRNAs w/seed AACACUG)	TargetScan Human	Moderate (predicted)	CEP43
hsa-miR-200a-3p	miR-141-3p (and other miRNAs w/seed AACACUG)	TargetScan Human	Moderate (predicted)	CEP57
hsa-miR-200a-3p	miR-141-3p (and other miRNAs w/seed AACACUG)	TargetScan Human	Moderate (predicted)	CFAP97
hsa-miR-200a-3p	miR-141-3p (and other miRNAs w/seed AACACUG)	TargetScan Human	Moderate (predicted)	CFDP1
hsa-miR-200a-3p	miR-141-3p (and other miRNAs w/seed AACACUG)	TargetScan Human	Moderate (predicted)	CFL2	Actin Cytoskeleton Signaling,Axonal Guidance Signaling,B Cell Receptor Signaling,CCR3 Signaling in Eosinophils,CDC42 Signaling,Ephrin A Signaling,Ephrin B Signaling,Ephrin Receptor Signaling,Epithelial Adherens Junction Signaling,Estrogen Receptor Signaling,Germ Cell-Sertoli Cell Junction Signaling,ILK Signaling,Natural Killer Cell Signaling,PAK Signaling,Phagosome Formation,Pulmonary Healing Sig…
hsa-miR-200a-3p	miR-141-3p (and other miRNAs w/seed AACACUG)	TargetScan Human	Moderate (predicted)	CHD2
hsa-miR-200a-3p	miR-141-3p (and other miRNAs w/seed AACACUG)	TargetScan Human	Moderate (predicted)	CHP1	Autophagy,Axonal Guidance Signaling,Calcium Signaling,Calcium-induced T Lymphocyte Apoptosis,Cardiac Hypertrophy Signaling,Cardiac Hypertrophy Signaling (Enhanced),CD28 Signaling in T Helper Cells,Clathrin-mediated Endocytosis Signaling,Dopamine-DARPP32 Feedback in cAMP Signaling,Endocannabinoid Neuronal Synapse Pathway,fMLP Signaling in Neutrophils,G-Protein Coupled Receptor Signaling,Glucocorti…
hsa-miR-200a-3p	miR-141-3p (and other miRNAs w/seed AACACUG)	TargetScan Human	Moderate (predicted)	CHPT1	Choline Biosynthesis III,Phosphatidylcholine Biosynthesis I
hsa-miR-200a-3p	miR-141-3p (and other miRNAs w/seed AACACUG)	TargetScan Human	Moderate (predicted)	CIAO1	Iron homeostasis signaling pathway
hsa-miR-200a-3p	miR-141-3p (and other miRNAs w/seed AACACUG)	TarBase,TargetScan Human,miRecords	Experimentally Observed,Moderate (predicted)	CLOCK	Adipogenesis pathway,Circadian Rhythm Signaling,NAD Signaling Pathway,PPARÎ±/RXRÎ± Activation,Sirtuin Signaling Pathway
hsa-miR-200a-3p	miR-141-3p (and other miRNAs w/seed AACACUG)	TargetScan Human	Moderate (predicted)	CNR1	Breast Cancer Regulation by Stathmin1,cAMP-mediated signaling,Corticotropin Releasing Hormone Signaling,CREB Signaling in Neurons,Endocannabinoid Cancer Inhibition Pathway,Endocannabinoid Developing Neuron Pathway,Endocannabinoid Neuronal Synapse Pathway,G-Protein Coupled Receptor Signaling,GÎ±i Signaling,GÎ±s Signaling,Hepatic Fibrosis Signaling Pathway,Phagosome Formation,Reelin Signaling in Ne…
hsa-miR-200a-3p	miR-141-3p (and other miRNAs w/seed AACACUG)	TargetScan Human	Moderate (predicted)	COG3
hsa-miR-200a-3p	miR-141-3p (and other miRNAs w/seed AACACUG)	TargetScan Human	Moderate (predicted)	COPRS
hsa-miR-200a-3p	miR-141-3p (and other miRNAs w/seed AACACUG)	TargetScan Human	Moderate (predicted)	COX4I1	HER-2 Signaling in Breast Cancer,Mitochondrial Dysfunction,Oxidative Phosphorylation
hsa-miR-200a-3p	miR-141-3p (and other miRNAs w/seed AACACUG)	TargetScan Human	Moderate (predicted)	COX7C	HER-2 Signaling in Breast Cancer,Mitochondrial Dysfunction,Oxidative Phosphorylation
hsa-miR-200a-3p	miR-141-3p (and other miRNAs w/seed AACACUG)	TargetScan Human	Moderate (predicted)	COX8C	HER-2 Signaling in Breast Cancer,Mitochondrial Dysfunction,Oxidative Phosphorylation
hsa-miR-200a-3p	miR-141-3p (and other miRNAs w/seed AACACUG)	TargetScan Human	Moderate (predicted)	CREBRF
hsa-miR-200a-3p	miR-141-3p (and other miRNAs w/seed AACACUG)	TargetScan Human	Moderate (predicted)	CRIP2
hsa-miR-200a-3p	miR-141-3p (and other miRNAs w/seed AACACUG)	TargetScan Human	Moderate (predicted)	CRLF3
hsa-miR-200a-3p	miR-141-3p (and other miRNAs w/seed AACACUG)	TargetScan Human	Moderate (predicted)	CRMP1	Semaphorin Neuronal Repulsive Signaling Pathway,Semaphorin Signaling in Neurons
hsa-miR-200a-3p	miR-141-3p (and other miRNAs w/seed AACACUG)	TargetScan Human	Moderate (predicted)	CRYBG3
hsa-miR-200a-3p	miR-141-3p (and other miRNAs w/seed AACACUG)	TargetScan Human	Moderate (predicted)	CSF3	Differential Regulation of Cytokine Production in Intestinal Epithelial Cells by IL-17A and IL-17F,Differential Regulation of Cytokine Production in Macrophages and T Helper Cells by IL-17A and IL-17F,Granulocyte Adhesion and Diapedesis,Hematopoiesis from Multipotent Stem Cells,Hematopoiesis from Pluripotent Stem Cells,IL-17 Signaling,Role of Cytokines in Mediating Communication between Immune Ce…
hsa-miR-200a-3p	miR-141-3p (and other miRNAs w/seed AACACUG)	TargetScan Human	Moderate (predicted)	CST9L
hsa-miR-200a-3p	miR-141-3p (and other miRNAs w/seed AACACUG)	TargetScan Human	High (predicted)	CSTA
hsa-miR-200a-3p	miR-141-3p (and other miRNAs w/seed AACACUG)	TargetScan Human	Moderate (predicted)	CT47A6 (includes others)
hsa-miR-200a-3p	miR-141-3p (and other miRNAs w/seed AACACUG)	TargetScan Human	Moderate (predicted)	CT47B1
hsa-miR-200a-3p	miR-141-3p (and other miRNAs w/seed AACACUG)	Ingenuity Expert Findings	Experimentally Observed	CTBP2	Adipogenesis pathway,Chronic Myeloid Leukemia Signaling,Estrogen Receptor Signaling,Sumoylation Pathway,White Adipose Tissue Browning Pathway
hsa-miR-200a-3p	miR-141-3p (and other miRNAs w/seed AACACUG)	miRecords	Experimentally Observed	CTNNB1	Adipogenesis pathway,Basal Cell Carcinoma Signaling,BEX2 Signaling Pathway,Cardiac Hypertrophy Signaling (Enhanced),Colorectal Cancer Metastasis Signaling,CSDE1 Signaling Pathway,Endocannabinoid Cancer Inhibition Pathway,Endocannabinoid Developing Neuron Pathway,Endometrial Cancer Signaling,Ephrin B Signaling,Epithelial Adherens Junction Signaling,Erythropoietin Signaling Pathway,Factors Promotin…
hsa-miR-200a-3p	miR-141-3p (and other miRNAs w/seed AACACUG)	TargetScan Human	Moderate (predicted)	CTNND2
hsa-miR-200a-3p	miR-141-3p (and other miRNAs w/seed AACACUG)	TargetScan Human	Moderate (predicted)	CUEDC2
hsa-miR-200a-3p	miR-141-3p (and other miRNAs w/seed AACACUG)	TargetScan Human	Moderate (predicted)	CXCL1	Agranulocyte Adhesion and Diapedesis,Airway Pathology in Chronic Obstructive Pulmonary Disease,Differential Regulation of Cytokine Production in Intestinal Epithelial Cells by IL-17A and IL-17F,Differential Regulation of Cytokine Production in Macrophages and T Helper Cells by IL-17A and IL-17F,Granulocyte Adhesion and Diapedesis,IL-17 Signaling,IL-17A Signaling in Airway Cells,IL-17A Signaling i…
hsa-miR-200a-3p	miR-141-3p (and other miRNAs w/seed AACACUG)	TargetScan Human	Moderate (predicted)	CXCL2	Agranulocyte Adhesion and Diapedesis,Granulocyte Adhesion and Diapedesis
hsa-miR-200a-3p	miR-141-3p (and other miRNAs w/seed AACACUG)	Ingenuity Expert Findings	Experimentally Observed	CYP1B1	Acetone Degradation I (to Methylglyoxal),Aryl Hydrocarbon Receptor Signaling,Bupropion Degradation,Estrogen Biosynthesis,Melatonin Degradation I,Nicotine Degradation II,Nicotine Degradation III,Superpathway of Melatonin Degradation,Xenobiotic Metabolism AHR Signaling Pathway,Xenobiotic Metabolism Signaling
hsa-miR-200a-3p	miR-141-3p (and other miRNAs w/seed AACACUG)	TargetScan Human	Moderate (predicted)	DAPK1	Autophagy,Bladder Cancer Signaling,Necroptosis Signaling Pathway,Pyridoxal 5'-phosphate Salvage Pathway,Salvage Pathways of Pyrimidine Ribonucleotides
hsa-miR-200a-3p	miR-141-3p (and other miRNAs w/seed AACACUG)	TargetScan Human	Moderate (predicted)	DARS1	tRNA Charging
hsa-miR-200a-3p	miR-141-3p (and other miRNAs w/seed AACACUG)	TargetScan Human	High (predicted)	DCAF4
hsa-miR-200a-3p	miR-141-3p (and other miRNAs w/seed AACACUG)	TargetScan Human	Moderate (predicted)	DCP2	CSDE1 Signaling Pathway,Inhibition of ARE-Mediated mRNA Degradation Pathway
hsa-miR-200a-3p	miR-141-3p (and other miRNAs w/seed AACACUG)	TargetScan Human	Moderate (predicted)	DCTN3
hsa-miR-200a-3p	miR-141-3p (and other miRNAs w/seed AACACUG)	TargetScan Human	Moderate (predicted)	DCTN6
hsa-miR-200a-3p	miR-141-3p (and other miRNAs w/seed AACACUG)	TargetScan Human	Moderate (predicted)	DCUN1D4
hsa-miR-200a-3p	miR-141-3p (and other miRNAs w/seed AACACUG)	TargetScan Human	Moderate (predicted)	DDIT4L
hsa-miR-200a-3p	miR-141-3p (and other miRNAs w/seed AACACUG)	TargetScan Human	Moderate (predicted)	DDX24
hsa-miR-200a-3p	miR-141-3p (and other miRNAs w/seed AACACUG)	TargetScan Human	Moderate (predicted)	DDX43
hsa-miR-200a-3p	miR-141-3p (and other miRNAs w/seed AACACUG)	TargetScan Human	Moderate (predicted)	DDX5	Estrogen Receptor Signaling
hsa-miR-200a-3p	miR-141-3p (and other miRNAs w/seed AACACUG)	TargetScan Human	High (predicted)	DEK
hsa-miR-200a-3p	miR-141-3p (and other miRNAs w/seed AACACUG)	TargetScan Human	Moderate (predicted)	DESI2
hsa-miR-200a-3p	miR-141-3p (and other miRNAs w/seed AACACUG)	TargetScan Human	Moderate (predicted)	DLC1	Leukocyte Extravasation Signaling,RHOA Signaling,RHOGDI Signaling
hsa-miR-200a-3p	miR-141-3p (and other miRNAs w/seed AACACUG)	miRecords	Experimentally Observed	DLX5	Osteoarthritis Pathway,Role of Osteoblasts, Osteoclasts and Chondrocytes in Rheumatoid Arthritis
hsa-miR-200a-3p	miR-141-3p (and other miRNAs w/seed AACACUG)	TargetScan Human	High (predicted)	DMWD
hsa-miR-200a-3p	miR-141-3p (and other miRNAs w/seed AACACUG)	TargetScan Human	Moderate (predicted)	DNAAF11
hsa-miR-200a-3p	miR-141-3p (and other miRNAs w/seed AACACUG)	TargetScan Human	Moderate (predicted)	DNAJC13	Aldosterone Signaling in Epithelial Cells,NRF2-mediated Oxidative Stress Response,Protein Ubiquitination Pathway,Unfolded protein response
hsa-miR-200a-3p	miR-141-3p (and other miRNAs w/seed AACACUG)	TargetScan Human	Moderate (predicted)	DNAJC28	Aldosterone Signaling in Epithelial Cells,Protein Ubiquitination Pathway
hsa-miR-200a-3p	miR-141-3p (and other miRNAs w/seed AACACUG)	TargetScan Human	Moderate (predicted)	DNAJC8	Aldosterone Signaling in Epithelial Cells,NRF2-mediated Oxidative Stress Response,Protein Ubiquitination Pathway,Unfolded protein response
hsa-miR-200a-3p	miR-141-3p (and other miRNAs w/seed AACACUG)	TargetScan Human	Moderate (predicted)	DOCK4
hsa-miR-200a-3p	miR-141-3p (and other miRNAs w/seed AACACUG)	TargetScan Human	High (predicted)	DR1	Assembly of RNA Polymerase II Complex
hsa-miR-200a-3p	miR-141-3p (and other miRNAs w/seed AACACUG)	TargetScan Human	Moderate (predicted)	DSTYK	IL-15 Production,Sperm Motility
hsa-miR-200a-3p	miR-141-3p (and other miRNAs w/seed AACACUG)	TargetScan Human	Moderate (predicted)	DTL
hsa-miR-200a-3p	miR-141-3p (and other miRNAs w/seed AACACUG)	TargetScan Human	Moderate (predicted)	DUSP3	Protein Kinase A Signaling
hsa-miR-200a-3p	miR-141-3p (and other miRNAs w/seed AACACUG)	TargetScan Human	Moderate (predicted)	DZIP1
hsa-miR-200a-3p	miR-141-3p (and other miRNAs w/seed AACACUG)	TargetScan Human	Moderate (predicted)	E2F3	Bladder Cancer Signaling,Breast Cancer Regulation by Stathmin1,Cell Cycle Regulation by BTG Family Proteins,Cell Cycle: G1/S Checkpoint Regulation,Chronic Myeloid Leukemia Signaling,Coronavirus Pathogenesis Pathway,Cyclins and Cell Cycle Regulation,Estrogen-mediated S-phase Entry,Glioblastoma Multiforme Signaling,Glioma Signaling,Molecular Mechanisms of Cancer,Non-Small Cell Lung Cancer Signaling…
hsa-miR-200a-3p	miR-141-3p (and other miRNAs w/seed AACACUG)	TargetScan Human	Moderate (predicted)	E2F4	Bladder Cancer Signaling,Breast Cancer Regulation by Stathmin1,Cell Cycle Regulation by BTG Family Proteins,Cell Cycle: G1/S Checkpoint Regulation,Chronic Myeloid Leukemia Signaling,Colorectal Cancer Metastasis Signaling,Coronavirus Pathogenesis Pathway,Cyclins and Cell Cycle Regulation,Estrogen-mediated S-phase Entry,Glioblastoma Multiforme Signaling,Glioma Signaling,Molecular Mechanisms of Canc…
hsa-miR-200a-3p	miR-141-3p (and other miRNAs w/seed AACACUG)	TargetScan Human	Moderate (predicted)	EDDM3A
hsa-miR-200a-3p	miR-141-3p (and other miRNAs w/seed AACACUG)	TargetScan Human	High (predicted)	EDEM1	Unfolded protein response
hsa-miR-200a-3p	miR-141-3p (and other miRNAs w/seed AACACUG)	TargetScan Human	Moderate (predicted)	EID2B
hsa-miR-200a-3p	miR-141-3p (and other miRNAs w/seed AACACUG)	TargetScan Human	High (predicted)	ELAVL2
hsa-miR-200a-3p	miR-141-3p (and other miRNAs w/seed AACACUG)	TargetScan Human	Moderate (predicted)	ELK3	ERK/MAPK Signaling,HER-2 Signaling in Breast Cancer,HGF Signaling,MSP-RON Signaling In Cancer Cells Pathway,Senescence Pathway,Telomerase Signaling
hsa-miR-200a-3p	miR-141-3p (and other miRNAs w/seed AACACUG)	miRecords	Experimentally Observed	ELMO2	CXCR4 Signaling,Phagosome Formation
hsa-miR-200a-3p	miR-141-3p (and other miRNAs w/seed AACACUG)	TargetScan Human	High (predicted)	ELMOD1
hsa-miR-200a-3p	miR-141-3p (and other miRNAs w/seed AACACUG)	TargetScan Human	Moderate (predicted)	ELMOD2
hsa-miR-200a-3p	miR-141-3p (and other miRNAs w/seed AACACUG)	TargetScan Human	High (predicted)	ENO4	Gluconeogenesis I,Glycolysis I
hsa-miR-200a-3p	miR-141-3p (and other miRNAs w/seed AACACUG)	TargetScan Human	Moderate (predicted)	ENPP3
hsa-miR-200a-3p	miR-141-3p (and other miRNAs w/seed AACACUG)	TargetScan Human	Moderate (predicted)	ENPP5	NAD Salvage Pathway II
hsa-miR-200a-3p	miR-141-3p (and other miRNAs w/seed AACACUG)	TargetScan Human	Moderate (predicted)	ENTPD5	Neurovascular Coupling Signaling Pathway
hsa-miR-200a-3p	miR-141-3p (and other miRNAs w/seed AACACUG)	TargetScan Human	Moderate (predicted)	EPGN
hsa-miR-200a-3p	miR-141-3p (and other miRNAs w/seed AACACUG)	TargetScan Human	Moderate (predicted)	EPHA2	Axonal Guidance Signaling,Ephrin A Signaling,Ephrin Receptor Signaling,IL-15 Production,Sperm Motility,Synaptogenesis Signaling Pathway
hsa-miR-200a-3p	miR-141-3p (and other miRNAs w/seed AACACUG)	TargetScan Human	High (predicted)	EPHA7	Axonal Guidance Signaling,Ephrin A Signaling,Ephrin Receptor Signaling,Synaptogenesis Signaling Pathway
hsa-miR-200a-3p	miR-141-3p (and other miRNAs w/seed AACACUG)	TargetScan Human	High (predicted)	EPN1	Clathrin-mediated Endocytosis Signaling,Germ Cell-Sertoli Cell Junction Signaling,Sertoli Cell-Sertoli Cell Junction Signaling
hsa-miR-200a-3p	miR-141-3p (and other miRNAs w/seed AACACUG)	miRecords	Experimentally Observed	ERBIN	Neuregulin Signaling
hsa-miR-200a-3p	miR-141-3p (and other miRNAs w/seed AACACUG)	TargetScan Human	Moderate (predicted)	ERC2
hsa-miR-200a-3p	miR-141-3p (and other miRNAs w/seed AACACUG)	TargetScan Human	Moderate (predicted)	ERG
hsa-miR-200a-3p	miR-141-3p (and other miRNAs w/seed AACACUG)	TargetScan Human	Moderate (predicted)	ERN1	Apelin Pancreas Signaling Pathway,Autophagy,Endoplasmic Reticulum Stress Pathway,NAD Signaling Pathway,Unfolded protein response
hsa-miR-200a-3p	miR-141-3p (and other miRNAs w/seed AACACUG)	TargetScan Human	Moderate (predicted)	ERP29	NRF2-mediated Oxidative Stress Response
hsa-miR-200a-3p	miR-141-3p (and other miRNAs w/seed AACACUG)	TargetScan Human	Moderate (predicted)	ESPL1	Kinetochore Metaphase Signaling Pathway,Mitotic Roles of Polo-Like Kinase
hsa-miR-200a-3p	miR-141-3p (and other miRNAs w/seed AACACUG)	TargetScan Human	Moderate (predicted)	ESR2	Aryl Hydrocarbon Receptor Signaling,eNOS Signaling,Estrogen Receptor Signaling,Estrogen-mediated S-phase Entry,HOTAIR Regulatory Pathway,RHOGDI Signaling
hsa-miR-200a-3p	miR-141-3p (and other miRNAs w/seed AACACUG)	TargetScan Human	Moderate (predicted)	EVI5L
hsa-miR-200a-3p	miR-141-3p (and other miRNAs w/seed AACACUG)	TargetScan Human	Moderate (predicted)	EXOC5	CDC42 Signaling
hsa-miR-200a-3p	miR-141-3p (and other miRNAs w/seed AACACUG)	TargetScan Human	Moderate (predicted)	EXOC7	CDC42 Signaling
hsa-miR-200a-3p	miR-141-3p (and other miRNAs w/seed AACACUG)	TargetScan Human	Moderate (predicted)	EXOSC2	Inhibition of ARE-Mediated mRNA Degradation Pathway
hsa-miR-200a-3p	miR-141-3p (and other miRNAs w/seed AACACUG)	TargetScan Human	Moderate (predicted)	FAM118B
hsa-miR-200a-3p	miR-141-3p (and other miRNAs w/seed AACACUG)	TargetScan Human	Moderate (predicted)	FAM161A
hsa-miR-200a-3p	miR-141-3p (and other miRNAs w/seed AACACUG)	TargetScan Human	Moderate (predicted)	FAM168B
hsa-miR-200a-3p	miR-141-3p (and other miRNAs w/seed AACACUG)	TargetScan Human	Moderate (predicted)	FAM180A
hsa-miR-200a-3p	miR-141-3p (and other miRNAs w/seed AACACUG)	TargetScan Human	Moderate (predicted)	FAM184B
hsa-miR-200a-3p	miR-141-3p (and other miRNAs w/seed AACACUG)	TargetScan Human	High (predicted)	FAM210A
hsa-miR-200a-3p	miR-141-3p (and other miRNAs w/seed AACACUG)	TargetScan Human	Moderate (predicted)	FAM220A
hsa-miR-200a-3p	miR-141-3p (and other miRNAs w/seed AACACUG)	TargetScan Human	High (predicted)	FAM24A
hsa-miR-200a-3p	miR-141-3p (and other miRNAs w/seed AACACUG)	TargetScan Human	High (predicted)	FAM24B
hsa-miR-200a-3p	miR-141-3p (and other miRNAs w/seed AACACUG)	TargetScan Human	Moderate (predicted)	FAM91A1
hsa-miR-200a-3p	miR-141-3p (and other miRNAs w/seed AACACUG)	TargetScan Human	Moderate (predicted)	FAM9A
hsa-miR-200a-3p	miR-141-3p (and other miRNAs w/seed AACACUG)	TargetScan Human	Moderate (predicted)	FAM9B
hsa-miR-200a-3p	miR-141-3p (and other miRNAs w/seed AACACUG)	TargetScan Human	Moderate (predicted)	FAP	Neuroprotective Role of THOP1 in Alzheimer's Disease
hsa-miR-200a-3p	miR-141-3p (and other miRNAs w/seed AACACUG)	TargetScan Human	Moderate (predicted)	FBXL2
hsa-miR-200a-3p	miR-141-3p (and other miRNAs w/seed AACACUG)	TargetScan Human	Moderate (predicted)	FBXW2
hsa-miR-200a-3p	miR-141-3p (and other miRNAs w/seed AACACUG)	TargetScan Human	Moderate (predicted)	FCRLA
hsa-miR-200a-3p	miR-141-3p (and other miRNAs w/seed AACACUG)	TargetScan Human	Moderate (predicted)	FER	Epithelial Adherens Junction Signaling,Germ Cell-Sertoli Cell Junction Signaling,IL-15 Production,Leukocyte Extravasation Signaling,Sperm Motility
hsa-miR-200a-3p	miR-141-3p (and other miRNAs w/seed AACACUG)	TargetScan Human	Moderate (predicted)	FGA	Acute Phase Response Signaling,Coagulation System,Extrinsic Prothrombin Activation Pathway,FXR/RXR Activation,GP6 Signaling Pathway,Intrinsic Prothrombin Activation Pathway,LXR/RXR Activation,Role of Tissue Factor in Cancer,TR/RXR Activation
hsa-miR-200a-3p	miR-141-3p (and other miRNAs w/seed AACACUG)	TargetScan Human	Moderate (predicted)	FGF20	Actin Cytoskeleton Signaling,Airway Pathology in Chronic Obstructive Pulmonary Disease,Bladder Cancer Signaling,Cardiac Hypertrophy Signaling (Enhanced),Clathrin-mediated Endocytosis Signaling,FGF Signaling,Regulation Of The Epithelial Mesenchymal Transition By Growth Factors Pathway,Regulation of the Epithelial-Mesenchymal Transition Pathway,Tumor Microenvironment Pathway
hsa-miR-200a-3p	miR-141-3p (and other miRNAs w/seed AACACUG)	TargetScan Human	Moderate (predicted)	FGFBP2
hsa-miR-200a-3p	miR-141-3p (and other miRNAs w/seed AACACUG)	TargetScan Human	Moderate (predicted)	FHIP2A
hsa-miR-200a-3p	miR-141-3p (and other miRNAs w/seed AACACUG)	TargetScan Human	Moderate (predicted)	FKBP5	Glucocorticoid Receptor Signaling,NRF2-mediated Oxidative Stress Response
hsa-miR-200a-3p	miR-141-3p (and other miRNAs w/seed AACACUG)	TargetScan Human	Moderate (predicted)	FMO3	LPS/IL-1 Mediated Inhibition of RXR Function,Nicotine Degradation II,UDP-N-acetyl-D-glucosamine Biosynthesis II,Xenobiotic Metabolism CAR Signaling Pathway,Xenobiotic Metabolism Signaling
hsa-miR-200a-3p	miR-141-3p (and other miRNAs w/seed AACACUG)	TargetScan Human	Moderate (predicted)	FNBP1L	CDC42 Signaling
hsa-miR-200a-3p	miR-141-3p (and other miRNAs w/seed AACACUG)	TargetScan Human	Moderate (predicted)	FNDC9
hsa-miR-200a-3p	miR-141-3p (and other miRNAs w/seed AACACUG)	TargetScan Human	Moderate (predicted)	FOXA1	Estrogen Receptor Signaling,FXR/RXR Activation,HOTAIR Regulatory Pathway,Role of OCT4 in Mammalian Embryonic Stem Cell Pluripotency
hsa-miR-200a-3p	miR-141-3p (and other miRNAs w/seed AACACUG)	TargetScan Human	Moderate (predicted)	FOXA2	FXR/RXR Activation,Maturity Onset Diabetes of Young (MODY) Signaling,Role of OCT4 in Mammalian Embryonic Stem Cell Pluripotency
hsa-miR-200a-3p	miR-141-3p (and other miRNAs w/seed AACACUG)	TargetScan Human	Moderate (predicted)	FOXC1	Transcriptional Regulatory Network in Embryonic Stem Cells
hsa-miR-200a-3p	miR-141-3p (and other miRNAs w/seed AACACUG)	TargetScan Human	Moderate (predicted)	FOXJ3
hsa-miR-200a-3p	miR-141-3p (and other miRNAs w/seed AACACUG)	TargetScan Human	Moderate (predicted)	FPR3	Breast Cancer Regulation by Stathmin1,CREB Signaling in Neurons,fMLP Signaling in Neutrophils,G-Protein Coupled Receptor Signaling,Granulocyte Adhesion and Diapedesis,Phagosome Formation
hsa-miR-200a-3p	miR-141-3p (and other miRNAs w/seed AACACUG)	TargetScan Human	Moderate (predicted)	FSHB	GNRH Signaling,Ovarian Cancer Signaling
hsa-miR-200a-3p	miR-141-3p (and other miRNAs w/seed AACACUG)	TargetScan Human	Moderate (predicted)	FST	BMP signaling pathway
hsa-miR-200a-3p	miR-141-3p (and other miRNAs w/seed AACACUG)	TargetScan Human	High (predicted)	FUS	CSDE1 Signaling Pathway
hsa-miR-200a-3p	miR-141-3p (and other miRNAs w/seed AACACUG)	TargetScan Human	Moderate (predicted)	GAB1	B Cell Receptor Signaling,Dilated Cardiomyopathy Signaling Pathway,Endothelin-1 Signaling,ERK5 Signaling,Fc Epsilon RI Signaling,FGF Signaling,GDNF Family Ligand-Receptor Interactions,HGF Signaling,Insulin Receptor Signaling,Molecular Mechanisms of Cancer,Neurotrophin/TRK Signaling,NGF Signaling,PI3K/AKT Signaling,Regulation Of The Epithelial Mesenchymal Transition By Growth Factors Pathway,Regul…
hsa-miR-200a-3p	miR-141-3p (and other miRNAs w/seed AACACUG)	TargetScan Human	Moderate (predicted)	GABRA2	GABA Receptor Signaling,Gustation Pathway,Neuroinflammation Signaling Pathway,Neurovascular Coupling Signaling Pathway
hsa-miR-200a-3p	miR-141-3p (and other miRNAs w/seed AACACUG)	TargetScan Human	Moderate (predicted)	GABRA5	GABA Receptor Signaling,Gustation Pathway,Neuroinflammation Signaling Pathway,Neurovascular Coupling Signaling Pathway
hsa-miR-200a-3p	miR-141-3p (and other miRNAs w/seed AACACUG)	TargetScan Human	Moderate (predicted)	GATA6	Role of NANOG in Mammalian Embryonic Stem Cell Pluripotency,Thrombin Signaling,Transcriptional Regulatory Network in Embryonic Stem Cells
hsa-miR-200a-3p	miR-141-3p (and other miRNAs w/seed AACACUG)	TargetScan Human	Moderate (predicted)	GDAP1
hsa-miR-200a-3p	miR-141-3p (and other miRNAs w/seed AACACUG)	TarBase	Experimentally Observed	GEMIN2
hsa-miR-200a-3p	miR-141-3p (and other miRNAs w/seed AACACUG)	TargetScan Human	Moderate (predicted)	GET1
hsa-miR-200a-3p	miR-141-3p (and other miRNAs w/seed AACACUG)	TargetScan Human	Moderate (predicted)	GLRX	Antioxidant Action of Vitamin C,Ascorbate Recycling (Cytosolic),Glutathione Redox Reactions II,Vitamin-C Transport
hsa-miR-200a-3p	miR-141-3p (and other miRNAs w/seed AACACUG)	TargetScan Human	Moderate (predicted)	GMFB
hsa-miR-200a-3p	miR-141-3p (and other miRNAs w/seed AACACUG)	TargetScan Human	Moderate (predicted)	GMPS	Purine Nucleotides De Novo Biosynthesis II
hsa-miR-200a-3p	miR-141-3p (and other miRNAs w/seed AACACUG)	TargetScan Human	Moderate (predicted)	GNA13	Actin Cytoskeleton Signaling,AMPK Signaling,Androgen Signaling,Apelin Endothelial Signaling Pathway,Apelin Muscle Signaling Pathway,Axonal Guidance Signaling,Breast Cancer Regulation by Stathmin1,Cardiac Hypertrophy Signaling,Cardiac Hypertrophy Signaling (Enhanced),Cardiac Î²-adrenergic Signaling,CCR3 Signaling in Eosinophils,CCR5 Signaling in Macrophages,Cholecystokinin/Gastrin-mediated Signali…
hsa-miR-200a-3p	miR-141-3p (and other miRNAs w/seed AACACUG)	TargetScan Human	Moderate (predicted)	GNAI1	Agranulocyte Adhesion and Diapedesis,AMPK Signaling,Androgen Signaling,Apelin Adipocyte Signaling Pathway,Apelin Cardiomyocyte Signaling Pathway,Apelin Endothelial Signaling Pathway,Apelin Muscle Signaling Pathway,Axonal Guidance Signaling,cAMP-mediated signaling,Cardiac Hypertrophy Signaling,Cardiac Hypertrophy Signaling (Enhanced),Cardiac Î²-adrenergic Signaling,CCR3 Signaling in Eosinophils,CC…
hsa-miR-200a-3p	miR-141-3p (and other miRNAs w/seed AACACUG)	TargetScan Human	Moderate (predicted)	GNAQ	Adrenomedullin signaling pathway,AMPK Signaling,Androgen Signaling,Apelin Endothelial Signaling Pathway,Apelin Muscle Signaling Pathway,Axonal Guidance Signaling,Breast Cancer Regulation by Stathmin1,Cardiac Hypertrophy Signaling,Cardiac Hypertrophy Signaling (Enhanced),Cardiac Î²-adrenergic Signaling,CCR3 Signaling in Eosinophils,CCR5 Signaling in Macrophages,Chemokine Signaling,Cholecystokinin/…
hsa-miR-200a-3p	miR-141-3p (and other miRNAs w/seed AACACUG)	TargetScan Human	Moderate (predicted)	GNPDA1	N-acetylglucosamine Degradation I,N-acetylglucosamine Degradation II,UDP-N-acetyl-D-galactosamine Biosynthesis II
hsa-miR-200a-3p	miR-141-3p (and other miRNAs w/seed AACACUG)	TargetScan Human	Moderate (predicted)	GNPTG
hsa-miR-200a-3p	miR-141-3p (and other miRNAs w/seed AACACUG)	TargetScan Human	Moderate (predicted)	GPC2
hsa-miR-200a-3p	miR-141-3p (and other miRNAs w/seed AACACUG)	TargetScan Human	Moderate (predicted)	GPR12	Breast Cancer Regulation by Stathmin1,CREB Signaling in Neurons,G-Protein Coupled Receptor Signaling,Phagosome Formation
hsa-miR-200a-3p	miR-141-3p (and other miRNAs w/seed AACACUG)	TargetScan Human	Moderate (predicted)	GPR137C	Breast Cancer Regulation by Stathmin1,CREB Signaling in Neurons,G-Protein Coupled Receptor Signaling,Phagosome Formation
hsa-miR-200a-3p	miR-141-3p (and other miRNAs w/seed AACACUG)	TargetScan Human	Moderate (predicted)	GPR6	Breast Cancer Regulation by Stathmin1,CREB Signaling in Neurons,G-Protein Coupled Receptor Signaling,Phagosome Formation
hsa-miR-200a-3p	miR-141-3p (and other miRNAs w/seed AACACUG)	TargetScan Human	Moderate (predicted)	GPRC5C	Breast Cancer Regulation by Stathmin1,CREB Signaling in Neurons,G-Protein Coupled Receptor Signaling,Phagosome Formation
hsa-miR-200a-3p	miR-141-3p (and other miRNAs w/seed AACACUG)	TargetScan Human	Moderate (predicted)	GRAMD1B
hsa-miR-200a-3p	miR-141-3p (and other miRNAs w/seed AACACUG)	TargetScan Human	Moderate (predicted)	GRB2	14-3-3-mediated Signaling,Actin Cytoskeleton Signaling,Actin Nucleation by ARP-WASP Complex,Acute Myeloid Leukemia Signaling,Acute Phase Response Signaling,Adrenomedullin signaling pathway,Angiopoietin Signaling,Axonal Guidance Signaling,B Cell Receptor Signaling,BMP signaling pathway,Breast Cancer Regulation by Stathmin1,Cardiac Hypertrophy Signaling,CD28 Signaling in T Helper Cells,Cholecystoki…
hsa-miR-200a-3p	miR-141-3p (and other miRNAs w/seed AACACUG)	TargetScan Human	Moderate (predicted)	GRIA4	Amyotrophic Lateral Sclerosis Signaling,Calcium Signaling,Circadian Rhythm Signaling,CREB Signaling in Neurons,Endocannabinoid Neuronal Synapse Pathway,Gap Junction Signaling,Glutamate Receptor Signaling,Neuropathic Pain Signaling In Dorsal Horn Neurons,Neurovascular Coupling Signaling Pathway,Synaptic Long Term Depression,Synaptic Long Term Potentiation,Synaptogenesis Signaling Pathway
hsa-miR-200a-3p	miR-141-3p (and other miRNAs w/seed AACACUG)	TargetScan Human	High (predicted)	GSG1
hsa-miR-200a-3p	miR-141-3p (and other miRNAs w/seed AACACUG)	TargetScan Human	Moderate (predicted)	GSN	Actin Cytoskeleton Signaling,Germ Cell-Sertoli Cell Junction Signaling,Integrin Signaling,RANK Signaling in Osteoclasts,Regulation of Actin-based Motility by Rho,Role of Osteoblasts, Osteoclasts and Chondrocytes in Rheumatoid Arthritis
hsa-miR-200a-3p	miR-141-3p (and other miRNAs w/seed AACACUG)	TargetScan Human	Moderate (predicted)	GSTT2/GSTT2B	Apelin Adipocyte Signaling Pathway,Aryl Hydrocarbon Receptor Signaling,Glutathione Redox Reactions I,Glutathione-mediated Detoxification,LPS/IL-1 Mediated Inhibition of RXR Function,NRF2-mediated Oxidative Stress Response,Xenobiotic Metabolism AHR Signaling Pathway,Xenobiotic Metabolism CAR Signaling Pathway,Xenobiotic Metabolism General Signaling Pathway,Xenobiotic Metabolism PXR Signaling Pathw…
hsa-miR-200a-3p	miR-141-3p (and other miRNAs w/seed AACACUG)	TargetScan Human	Moderate (predicted)	GTPBP4
hsa-miR-200a-3p	miR-141-3p (and other miRNAs w/seed AACACUG)	TargetScan Human	Moderate (predicted)	H2AZ1	Ferroptosis Signaling Pathway,Kinetochore Metaphase Signaling Pathway
hsa-miR-200a-3p	miR-141-3p (and other miRNAs w/seed AACACUG)	TargetScan Human	Moderate (predicted)	H3C10
hsa-miR-200a-3p	miR-141-3p (and other miRNAs w/seed AACACUG)	TargetScan Human	Moderate (predicted)	HCAR2	Breast Cancer Regulation by Stathmin1,cAMP-mediated signaling,CREB Signaling in Neurons,G-Protein Coupled Receptor Signaling,GÎ±i Signaling,GÎ±s Signaling,Phagosome Formation
hsa-miR-200a-3p	miR-141-3p (and other miRNAs w/seed AACACUG)	TargetScan Human	Moderate (predicted)	HCAR3	Breast Cancer Regulation by Stathmin1,cAMP-mediated signaling,CREB Signaling in Neurons,G-Protein Coupled Receptor Signaling,GÎ±s Signaling,Phagosome Formation
hsa-miR-200a-3p	miR-141-3p (and other miRNAs w/seed AACACUG)	TargetScan Human	Moderate (predicted)	HCN1	G-Protein Coupled Receptor Signaling
hsa-miR-200a-3p	miR-141-3p (and other miRNAs w/seed AACACUG)	TargetScan Human	High (predicted)	HECTD1
hsa-miR-200a-3p	miR-141-3p (and other miRNAs w/seed AACACUG)	TargetScan Human	Moderate (predicted)	HGF	Autophagy,Breast Cancer Regulation by Stathmin1,CREB Signaling in Neurons,Epithelial Adherens Junction Signaling,FGF Signaling,Hepatic Fibrosis / Hepatic Stellate Cell Activation,HGF Signaling,HIF1Î± Signaling,IL-7 Signaling Pathway,Macropinocytosis Signaling,NAD Signaling Pathway,Regulation Of The Epithelial Mesenchymal Transition By Growth Factors Pathway,Regulation of the Epithelial-Mesenchyma…
hsa-miR-200a-3p	miR-141-3p (and other miRNAs w/seed AACACUG)	TargetScan Human	Moderate (predicted)	HIPK3
hsa-miR-200a-3p	miR-141-3p (and other miRNAs w/seed AACACUG)	TargetScan Human	High (predicted)	HMG20A
hsa-miR-200a-3p	miR-141-3p (and other miRNAs w/seed AACACUG)	TargetScan Human	Moderate (predicted)	HMGCS1	Ketogenesis,LPS/IL-1 Mediated Inhibition of RXR Function,Mevalonate Pathway I,Superpathway of Cholesterol Biosynthesis,Superpathway of Geranylgeranyldiphosphate Biosynthesis I (via Mevalonate)
hsa-miR-200a-3p	miR-141-3p (and other miRNAs w/seed AACACUG)	TargetScan Human	Moderate (predicted)	HNRNPF
hsa-miR-200a-3p	miR-141-3p (and other miRNAs w/seed AACACUG)	TargetScan Human	Moderate (predicted)	HOATZ
hsa-miR-200a-3p	miR-141-3p (and other miRNAs w/seed AACACUG)	TargetScan Human	Moderate (predicted)	HOPX
hsa-miR-200a-3p	miR-141-3p (and other miRNAs w/seed AACACUG)	TargetScan Human	Moderate (predicted)	HOXA11
hsa-miR-200a-3p	miR-141-3p (and other miRNAs w/seed AACACUG)	TargetScan Human	Moderate (predicted)	HOXC13
hsa-miR-200a-3p	miR-141-3p (and other miRNAs w/seed AACACUG)	TargetScan Human	Moderate (predicted)	HOXC9	BMP signaling pathway,TGF-Î² Signaling,White Adipose Tissue Browning Pathway
hsa-miR-200a-3p	miR-141-3p (and other miRNAs w/seed AACACUG)	TargetScan Human	Moderate (predicted)	HPS5
hsa-miR-200a-3p	miR-141-3p (and other miRNAs w/seed AACACUG)	TargetScan Human	Moderate (predicted)	HS2ST1	Chondroitin Sulfate Biosynthesis,Chondroitin Sulfate Biosynthesis (Late Stages),Dermatan Sulfate Biosynthesis,Dermatan Sulfate Biosynthesis (Late Stages),Heparan Sulfate Biosynthesis,Heparan Sulfate Biosynthesis (Late Stages),LPS/IL-1 Mediated Inhibition of RXR Function,Xenobiotic Metabolism CAR Signaling Pathway,Xenobiotic Metabolism PXR Signaling Pathway,Xenobiotic Metabolism Signaling
hsa-miR-200a-3p	miR-141-3p (and other miRNAs w/seed AACACUG)	TargetScan Human	Moderate (predicted)	HS6ST2	Chondroitin Sulfate Biosynthesis,Chondroitin Sulfate Biosynthesis (Late Stages),Dermatan Sulfate Biosynthesis,Dermatan Sulfate Biosynthesis (Late Stages),Heparan Sulfate Biosynthesis,Heparan Sulfate Biosynthesis (Late Stages),LPS/IL-1 Mediated Inhibition of RXR Function,Xenobiotic Metabolism CAR Signaling Pathway,Xenobiotic Metabolism PXR Signaling Pathway,Xenobiotic Metabolism Signaling
hsa-miR-200a-3p	miR-141-3p (and other miRNAs w/seed AACACUG)	TargetScan Human	Moderate (predicted)	HSPA13	Aldosterone Signaling in Epithelial Cells,Protein Ubiquitination Pathway
hsa-miR-200a-3p	miR-141-3p (and other miRNAs w/seed AACACUG)	TargetScan Human	Moderate (predicted)	HTR2C	Breast Cancer Regulation by Stathmin1,CREB Signaling in Neurons,G-Protein Coupled Receptor Signaling,Gap Junction Signaling,GÎ±q Signaling,Phagosome Formation,Serotonin Receptor Signaling
hsa-miR-200a-3p	miR-141-3p (and other miRNAs w/seed AACACUG)	TargetScan Human	Moderate (predicted)	ICE2
hsa-miR-200a-3p	miR-141-3p (and other miRNAs w/seed AACACUG)	TargetScan Human	High (predicted)	IGSF6
hsa-miR-200a-3p	miR-141-3p (and other miRNAs w/seed AACACUG)	TargetScan Human	Moderate (predicted)	IKZF2
hsa-miR-200a-3p	miR-141-3p (and other miRNAs w/seed AACACUG)	TargetScan Human	Moderate (predicted)	IL1A	Acute Phase Response Signaling,Adrenomedullin signaling pathway,Agranulocyte Adhesion and Diapedesis,Airway Pathology in Chronic Obstructive Pulmonary Disease,Altered T Cell and B Cell Signaling in Rheumatoid Arthritis,Aryl Hydrocarbon Receptor Signaling,Atherosclerosis Signaling,Cardiac Hypertrophy Signaling (Enhanced),Cholecystokinin/Gastrin-mediated Signaling,Communication between Innate and A…
hsa-miR-200a-3p	miR-141-3p (and other miRNAs w/seed AACACUG)	TargetScan Human	Moderate (predicted)	IMPA1	D-myo-inositol (1,4,5)-trisphosphate Degradation,Myo-inositol Biosynthesis,Superpathway of D-myo-inositol (1,4,5)-trisphosphate Metabolism
hsa-miR-200a-3p	miR-141-3p (and other miRNAs w/seed AACACUG)	TargetScan Human	Moderate (predicted)	ING3
hsa-miR-200a-3p	miR-141-3p (and other miRNAs w/seed AACACUG)	TargetScan Human	Moderate (predicted)	INIP
hsa-miR-200a-3p	miR-141-3p (and other miRNAs w/seed AACACUG)	TargetScan Human	Moderate (predicted)	INSL5
hsa-miR-200a-3p	miR-141-3p (and other miRNAs w/seed AACACUG)	TargetScan Human	High (predicted)	IPO5	RAN Signaling,Role of NFAT in Regulation of the Immune Response
hsa-miR-200a-3p	miR-141-3p (and other miRNAs w/seed AACACUG)	TargetScan Human	High (predicted)	IQCJ-SCHIP1
hsa-miR-200a-3p	miR-141-3p (and other miRNAs w/seed AACACUG)	TargetScan Human	Moderate (predicted)	IRF6
hsa-miR-200a-3p	miR-141-3p (and other miRNAs w/seed AACACUG)	TargetScan Human	Moderate (predicted)	IRS2	AMPK Signaling,Autophagy,Erythropoietin Signaling Pathway,GDNF Family Ligand-Receptor Interactions,Hepatic Fibrosis Signaling Pathway,IGF-1 Signaling,IL-9 Signaling,ILK Signaling,Insulin Receptor Signaling,PI3K Signaling in B Lymphocytes,Role of JAK1 and JAK3 in Î³c Cytokine Signaling,Role of JAK2 in Hormone-like Cytokine Signaling,Thrombopoietin Signaling,Thyroid Cancer Signaling,Type II Diabete…
hsa-miR-200a-3p	miR-141-3p (and other miRNAs w/seed AACACUG)	TargetScan Human	Moderate (predicted)	IRS4	ILK Signaling,Insulin Receptor Signaling,PI3K Signaling in B Lymphocytes,Role of JAK1 and JAK3 in Î³c Cytokine Signaling,Role of JAK2 in Hormone-like Cytokine Signaling,Type II Diabetes Mellitus Signaling
hsa-miR-200a-3p	miR-141-3p (and other miRNAs w/seed AACACUG)	TargetScan Human	Moderate (predicted)	ITGA6	Actin Cytoskeleton Signaling,Actin Nucleation by ARP-WASP Complex,Agranulocyte Adhesion and Diapedesis,Axonal Guidance Signaling,Cardiac Hypertrophy Signaling (Enhanced),Caveolar-mediated Endocytosis Signaling,CDC42 Signaling,CDK5 Signaling,Ephrin Receptor Signaling,ERK/MAPK Signaling,FAK Signaling,Germ Cell-Sertoli Cell Junction Signaling,Hepatic Fibrosis Signaling Pathway,HGF Signaling,Integrin…
hsa-miR-200a-3p	miR-141-3p (and other miRNAs w/seed AACACUG)	TargetScan Human	Moderate (predicted)	KCNA2
hsa-miR-200a-3p	miR-141-3p (and other miRNAs w/seed AACACUG)	TargetScan Human	Moderate (predicted)	KCNIP4
hsa-miR-200a-3p	miR-141-3p (and other miRNAs w/seed AACACUG)	TargetScan Human	Moderate (predicted)	KCNJ2	Dopamine-DARPP32 Feedback in cAMP Signaling,Neurovascular Coupling Signaling Pathway
hsa-miR-200a-3p	miR-141-3p (and other miRNAs w/seed AACACUG)	TargetScan Human	Moderate (predicted)	KCTD20
hsa-miR-200a-3p	miR-141-3p (and other miRNAs w/seed AACACUG)	TargetScan Human	Moderate (predicted)	KCTD3
hsa-miR-200a-3p	miR-141-3p (and other miRNAs w/seed AACACUG)	TargetScan Human	Moderate (predicted)	KCTD8
hsa-miR-200a-3p	miR-141-3p (and other miRNAs w/seed AACACUG)	TargetScan Human	Moderate (predicted)	KDM3A
hsa-miR-200a-3p	miR-141-3p (and other miRNAs w/seed AACACUG)	TargetScan Human	Moderate (predicted)	KEAP1	Ferroptosis Signaling Pathway,Germ Cell-Sertoli Cell Junction Signaling,NRF2-mediated Oxidative Stress Response,Sertoli Cell-Sertoli Cell Junction Signaling,Xenobiotic Metabolism General Signaling Pathway,Xenobiotic Metabolism Signaling
hsa-miR-200a-3p	miR-141-3p (and other miRNAs w/seed AACACUG)	TargetScan Human	Moderate (predicted)	KHDC1L
hsa-miR-200a-3p	miR-141-3p (and other miRNAs w/seed AACACUG)	TargetScan Human	Moderate (predicted)	KHDRBS2
hsa-miR-200a-3p	miR-141-3p (and other miRNAs w/seed AACACUG)	TargetScan Human	Moderate (predicted)	KHDRBS3
hsa-miR-200a-3p	miR-141-3p (and other miRNAs w/seed AACACUG)	TargetScan Human	Moderate (predicted)	KIAA0087
hsa-miR-200a-3p	miR-141-3p (and other miRNAs w/seed AACACUG)	TargetScan Human	Moderate (predicted)	KIAA0408
hsa-miR-200a-3p	miR-141-3p (and other miRNAs w/seed AACACUG)	TargetScan Human	Moderate (predicted)	KIDINS220
hsa-miR-200a-3p	miR-141-3p (and other miRNAs w/seed AACACUG)	TargetScan Human	Moderate (predicted)	KIF17
hsa-miR-200a-3p	miR-141-3p (and other miRNAs w/seed AACACUG)	TargetScan Human	High (predicted)	KLF12
hsa-miR-200a-3p	miR-141-3p (and other miRNAs w/seed AACACUG)	TargetScan Human	Moderate (predicted)	KLHDC10
hsa-miR-200a-3p	miR-141-3p (and other miRNAs w/seed AACACUG)	TargetScan Human	High (predicted)	KLHDC2
hsa-miR-200a-3p	miR-141-3p (and other miRNAs w/seed AACACUG)	TargetScan Human	High (predicted)	KLHL10
hsa-miR-200a-3p	miR-141-3p (and other miRNAs w/seed AACACUG)	miRecords	Experimentally Observed	KLHL20
hsa-miR-200a-3p	miR-141-3p (and other miRNAs w/seed AACACUG)	TargetScan Human	Moderate (predicted)	KLLN
hsa-miR-200a-3p	miR-141-3p (and other miRNAs w/seed AACACUG)	TargetScan Human	Moderate (predicted)	KLRF1
hsa-miR-200a-3p	miR-141-3p (and other miRNAs w/seed AACACUG)	TargetScan Human	Moderate (predicted)	LAMP2	Autophagy,Phagosome Maturation
hsa-miR-200a-3p	miR-141-3p (and other miRNAs w/seed AACACUG)	TargetScan Human	Moderate (predicted)	LAMTOR3	cAMP-mediated signaling,ERK/MAPK Signaling,Molecular Mechanisms of Cancer
hsa-miR-200a-3p	miR-141-3p (and other miRNAs w/seed AACACUG)	TargetScan Human	Moderate (predicted)	LANCL1	Glutathione-mediated Detoxification
hsa-miR-200a-3p	miR-141-3p (and other miRNAs w/seed AACACUG)	TargetScan Human	Moderate (predicted)	LBR	Cholesterol Biosynthesis I,Cholesterol Biosynthesis II (via 24,25-dihydrolanosterol),Cholesterol Biosynthesis III (via Desmosterol),Superpathway of Cholesterol Biosynthesis,Zymosterol Biosynthesis
hsa-miR-200a-3p	miR-141-3p (and other miRNAs w/seed AACACUG)	TargetScan Human	Moderate (predicted)	LDLRAD4
hsa-miR-200a-3p	miR-141-3p (and other miRNAs w/seed AACACUG)	TargetScan Human	Moderate (predicted)	LEP	Adipogenesis pathway,Airway Pathology in Chronic Obstructive Pulmonary Disease,AMPK Signaling,Cardiac Hypertrophy Signaling (Enhanced),Dendritic Cell Maturation,Erythropoietin Signaling Pathway,Estrogen Receptor Signaling,Hepatic Cholestasis,Hepatic Fibrosis / Hepatic Stellate Cell Activation,Hepatic Fibrosis Signaling Pathway,HMGB1 Signaling,IL-17 Signaling,Leptin Signaling in Obesity,Osteoarthr…
hsa-miR-200a-3p	miR-141-3p (and other miRNAs w/seed AACACUG)	TargetScan Human	Moderate (predicted)	LGR4	Breast Cancer Regulation by Stathmin1,CREB Signaling in Neurons,G-Protein Coupled Receptor Signaling,PCP (Planar Cell Polarity) Pathway,Phagosome Formation
hsa-miR-200a-3p	miR-141-3p (and other miRNAs w/seed AACACUG)	TargetScan Human	High (predicted)	LHFPL6
hsa-miR-200a-3p	miR-141-3p (and other miRNAs w/seed AACACUG)	TargetScan Human	High (predicted)	LHX1
hsa-miR-200a-3p	miR-141-3p (and other miRNAs w/seed AACACUG)	TargetScan Human	Moderate (predicted)	LIMCH1
hsa-miR-200a-3p	miR-141-3p (and other miRNAs w/seed AACACUG)	TargetScan Human	Moderate (predicted)	LINC00923
hsa-miR-200a-3p	miR-141-3p (and other miRNAs w/seed AACACUG)	TargetScan Human	Moderate (predicted)	LINC01560
hsa-miR-200a-3p	miR-141-3p (and other miRNAs w/seed AACACUG)	TargetScan Human	Moderate (predicted)	LINC01909
hsa-miR-200a-3p	miR-141-3p (and other miRNAs w/seed AACACUG)	TargetScan Human	High (predicted)	LINC01948
hsa-miR-200a-3p	miR-141-3p (and other miRNAs w/seed AACACUG)	TargetScan Human	Moderate (predicted)	LMBR1
hsa-miR-200a-3p	miR-141-3p (and other miRNAs w/seed AACACUG)	TargetScan Human	Moderate (predicted)	LMBRD1
hsa-miR-200a-3p	miR-141-3p (and other miRNAs w/seed AACACUG)	TargetScan Human	High (predicted)	LMO3
hsa-miR-200a-3p	miR-141-3p (and other miRNAs w/seed AACACUG)	TargetScan Human	Moderate (predicted)	LMO7DN
hsa-miR-200a-3p	miR-141-3p (and other miRNAs w/seed AACACUG)	TargetScan Human	Moderate (predicted)	LOH12CR2
hsa-miR-200a-3p	miR-141-3p (and other miRNAs w/seed AACACUG)	TargetScan Human	Moderate (predicted)	LOXL1
hsa-miR-200a-3p	miR-141-3p (and other miRNAs w/seed AACACUG)	TargetScan Human	High (predicted)	LPAR3	Breast Cancer Regulation by Stathmin1,CREB Signaling in Neurons,eNOS Signaling,G-Protein Coupled Receptor Signaling,GÎ±12/13 Signaling,Phagosome Formation,RHOA Signaling
hsa-miR-200a-3p	miR-141-3p (and other miRNAs w/seed AACACUG)	TargetScan Human	Moderate (predicted)	LPGAT1	CDP-diacylglycerol Biosynthesis I,Phosphatidylglycerol Biosynthesis II (Non-plastidic),Stearate Biosynthesis I (Animals),Triacylglycerol Biosynthesis
hsa-miR-200a-3p	miR-141-3p (and other miRNAs w/seed AACACUG)	TargetScan Human	Moderate (predicted)	LRRC8B	Gustation Pathway,Vitamin-C Transport
hsa-miR-200a-3p	miR-141-3p (and other miRNAs w/seed AACACUG)	TargetScan Human	Moderate (predicted)	LUZP6
hsa-miR-200a-3p	miR-141-3p (and other miRNAs w/seed AACACUG)	TargetScan Human	High (predicted)	LY6K
hsa-miR-200a-3p	miR-141-3p (and other miRNAs w/seed AACACUG)	TargetScan Human	Moderate (predicted)	LY9
hsa-miR-200a-3p	miR-141-3p (and other miRNAs w/seed AACACUG)	TargetScan Human	Moderate (predicted)	LYPD1
hsa-miR-200a-3p	miR-141-3p (and other miRNAs w/seed AACACUG)	TargetScan Human	Moderate (predicted)	LYPD6
hsa-miR-200a-3p	miR-141-3p (and other miRNAs w/seed AACACUG)	TargetScan Human	Moderate (predicted)	LYPLA1
hsa-miR-200a-3p	miR-141-3p (and other miRNAs w/seed AACACUG)	TargetScan Human	Moderate (predicted)	LYSMD3
hsa-miR-200a-3p	miR-141-3p (and other miRNAs w/seed AACACUG)	TargetScan Human	Moderate (predicted)	LZIC
hsa-miR-200a-3p	miR-141-3p (and other miRNAs w/seed AACACUG)	TargetScan Human	Moderate (predicted)	MAGEA4
hsa-miR-200a-3p	miR-141-3p (and other miRNAs w/seed AACACUG)	TargetScan Human	High (predicted)	MAGEB4
hsa-miR-200a-3p	miR-141-3p (and other miRNAs w/seed AACACUG)	TargetScan Human	High (predicted)	MAGED4/MAGED4B
hsa-miR-200a-3p	miR-141-3p (and other miRNAs w/seed AACACUG)	TargetScan Human	Moderate (predicted)	MAN1C1
hsa-miR-200a-3p	miR-141-3p (and other miRNAs w/seed AACACUG)	TargetScan Human,miRecords	Experimentally Observed,Moderate (predicted)	MAP2K4	14-3-3-mediated Signaling,4-1BB Signaling in T Lymphocytes,Activation of IRF by Cytosolic Pattern Recognition Receptors,Acute Myeloid Leukemia Signaling,Acute Phase Response Signaling,Adrenomedullin signaling pathway,Agrin Interactions at Neuromuscular Junction,Antioxidant Action of Vitamin C,Apelin Endothelial Signaling Pathway,Apelin Liver Signaling Pathway,Apelin Pancreas Signaling Pathway,Apo…
hsa-miR-200a-3p	miR-141-3p (and other miRNAs w/seed AACACUG)	TargetScan Human	Moderate (predicted)	MAP2K7	Acute Myeloid Leukemia Signaling,Acute Phase Response Signaling,Adrenomedullin signaling pathway,Apoptosis Signaling,April Mediated Signaling,Autophagy,B Cell Activating Factor Signaling,B Cell Receptor Signaling,BER (Base Excision Repair) Pathway,Cardiac Hypertrophy Signaling,Cardiac Hypertrophy Signaling (Enhanced),CD27 Signaling in Lymphocytes,CD40 Signaling,Circadian Rhythm Signaling,Death Re…
hsa-miR-200a-3p	miR-141-3p (and other miRNAs w/seed AACACUG)	TargetScan Human	Moderate (predicted)	MAP3K19
hsa-miR-200a-3p	miR-141-3p (and other miRNAs w/seed AACACUG)	TargetScan Human	Moderate (predicted)	MAP3K3	B Cell Receptor Signaling,Cardiac Hypertrophy Signaling,Cardiac Hypertrophy Signaling (Enhanced),CD27 Signaling in Lymphocytes,Dilated Cardiomyopathy Signaling Pathway,ERK5 Signaling,G-Protein Coupled Receptor Signaling,Germ Cell-Sertoli Cell Junction Signaling,GNRH Signaling,HGF Signaling,Natural Killer Cell Signaling,NF-ÎºB Signaling,NGF Signaling,NUR77 Signaling in T Lymphocytes,PKCÎ¸ Signalin…
hsa-miR-200a-3p	miR-141-3p (and other miRNAs w/seed AACACUG)	TargetScan Human	Moderate (predicted)	MAP7D1
hsa-miR-200a-3p	miR-141-3p (and other miRNAs w/seed AACACUG)	TargetScan Human	Moderate (predicted)	MAPK6	Adrenomedullin signaling pathway,Apelin Adipocyte Signaling Pathway,Apelin Cardiomyocyte Signaling Pathway,CDK5 Signaling,Endocannabinoid Developing Neuron Pathway,Endocannabinoid Neuronal Synapse Pathway,Endothelin-1 Signaling,Inhibition of ARE-Mediated mRNA Degradation Pathway,Neuroinflammation Signaling Pathway,Opioid Signaling Pathway,Oxytocin Signaling Pathway,Phagosome Formation,Pyridoxal 5…
hsa-miR-200a-3p	miR-141-3p (and other miRNAs w/seed AACACUG)	TargetScan Human	High (predicted)	MARCHF7
hsa-miR-200a-3p	miR-141-3p (and other miRNAs w/seed AACACUG)	TargetScan Human	Moderate (predicted)	MBNL1
hsa-miR-200a-3p	miR-141-3p (and other miRNAs w/seed AACACUG)	TargetScan Human	Moderate (predicted)	MBNL3
hsa-miR-200a-3p	miR-141-3p (and other miRNAs w/seed AACACUG)	TargetScan Human	Moderate (predicted)	MBTPS2	Endoplasmic Reticulum Stress Pathway,Unfolded protein response
hsa-miR-200a-3p	miR-141-3p (and other miRNAs w/seed AACACUG)	TargetScan Human	Moderate (predicted)	MCIDAS
hsa-miR-200a-3p	miR-141-3p (and other miRNAs w/seed AACACUG)	TargetScan Human	Moderate (predicted)	MCPH1
hsa-miR-200a-3p	miR-141-3p (and other miRNAs w/seed AACACUG)	TargetScan Human	Moderate (predicted)	MDM1
hsa-miR-200a-3p	miR-141-3p (and other miRNAs w/seed AACACUG)	TargetScan Human	Moderate (predicted)	MEOX2
hsa-miR-200a-3p	miR-141-3p (and other miRNAs w/seed AACACUG)	TargetScan Human	Moderate (predicted)	MESP2
hsa-miR-200a-3p	miR-141-3p (and other miRNAs w/seed AACACUG)	TargetScan Human	Moderate (predicted)	MFSD14A
hsa-miR-200a-3p	miR-141-3p (and other miRNAs w/seed AACACUG)	TargetScan Human	High (predicted)	MINDY3
hsa-miR-200a-3p	miR-141-3p (and other miRNAs w/seed AACACUG)	TargetScan Human	High (predicted)	MLANA
hsa-miR-200a-3p	miR-141-3p (and other miRNAs w/seed AACACUG)	TargetScan Human	Moderate (predicted)	MMP16	Agranulocyte Adhesion and Diapedesis,Axonal Guidance Signaling,Bladder Cancer Signaling,Colorectal Cancer Metastasis Signaling,Estrogen Receptor Signaling,Granulocyte Adhesion and Diapedesis,HIF1Î± Signaling,HOTAIR Regulatory Pathway,Inhibition of Matrix Metalloproteases,Leukocyte Extravasation Signaling,Pulmonary Fibrosis Idiopathic Signaling Pathway,Pulmonary Healing Signaling Pathway,Tumor Mic…
hsa-miR-200a-3p	miR-141-3p (and other miRNAs w/seed AACACUG)	TargetScan Human	Moderate (predicted)	MN1
hsa-miR-200a-3p	miR-141-3p (and other miRNAs w/seed AACACUG)	TargetScan Human	Moderate (predicted)	MNX1
hsa-miR-200a-3p	miR-141-3p (and other miRNAs w/seed AACACUG)	TargetScan Human	High (predicted)	MPZL2
hsa-miR-200a-3p	miR-141-3p (and other miRNAs w/seed AACACUG)	TargetScan Human	Moderate (predicted)	MRPL44
hsa-miR-200a-3p	miR-141-3p (and other miRNAs w/seed AACACUG)	TargetScan Human	Moderate (predicted)	MRTFB
hsa-miR-200a-3p	miR-141-3p (and other miRNAs w/seed AACACUG)	TargetScan Human	Moderate (predicted)	MSANTD3-TMEFF1
[truncated: 973 more rows]

## Sheet: ST5
Supplementary Table 5. ORA analysis of experimentally validated miRNA targets using GSEA resource (http://www.gsea-msigdb.org/gsea/msigdb/compute_overlaps.jsp) using C5 collection of MSigDB databases
Overlap Results
Collection(s):	C5
# overlaps shown:	100
# genesets in collections:	15473
# genes in comparison (n):	50
# genes in universe (N):	40786
Gene Set Name	# Genes in Gene Set (K)	Description	# Genes in Overlap (k)	k/K	p-value	FDR q-value
GOBP_TISSUE_DEVELOPMENT	1916	The process whose specific outcome is the progression of a tissue over time, from its formation to the mature structure. [ISBN:0471245208]	24	0.0125	4.32e-19	6.33e-15
GOBP_REGULATION_OF_CELL_POPULATION_PROLIFERATION	1745	Any process that modulates the frequency, rate or extent of cell proliferation. [GOC:jl]	23	0.0132	1.02e-18	6.33e-15
GOBP_TUBE_DEVELOPMENT	1127	The process whose specific outcome is the progression of a tube over time, from its initial formation to a mature structure. Epithelial and endothelial tubes transport gases, liquids and cells from one site to another and form the basic structure of many organs and tissues including lung and trachea, kidney, the mammary gland, the vascular system and the gastrointestinal and urinary-genital tract…	20	0.0177	1.23e-18	6.33e-15
GOBP_EPITHELIUM_DEVELOPMENT	1149	The process whose specific outcome is the progression of an epithelium over time, from its formation to the mature structure. An epithelium is a tissue that covers the internal or external surfaces of an anatomical structure. [GOC:dph, GOC:mtg_lung]	19	0.0165	4.05e-17	1.57e-13
GOBP_CELL_MIGRATION	1556	The controlled self-propelled movement of a cell from one site to a destination guided by molecular cues. Cell migration is a central process in the development and maintenance of multicellular organisms. [GOC:cjm, GOC:dph, GOC:ems, GOC:pf, Wikipedia:Cell_migration]	20	0.0129	5.98e-16	1.72e-12
GOBP_REGULATION_OF_CELL_DIFFERENTIATION	1565	Any process that modulates the frequency, rate or extent of cell differentiation, the process in which relatively unspecialized cells acquire specialized structural and functional features. [GOC:go_curators]	20	0.0128	6.67e-16	1.72e-12
GOBP_POSITIVE_REGULATION_OF_CELL_POPULATION_PROLIFERATION	959	Any process that activates or increases the rate or extent of cell proliferation. [GOC:go_curators]	17	0.0177	8.49e-16	1.88e-12
GOBP_REGULATION_OF_CELL_DEATH	1643	Any process that modulates the rate or frequency of cell death. Cell death is the specific activation or halting of processes within a cell so that its vital functions markedly cease, rather than simply deteriorating gradually over time, which culminates in cell death. [GOC:dph, GOC:tb]	20	0.0122	1.68e-15	3.24e-12
GOBP_LOCOMOTION	1921	Self-propelled movement of a cell or organism from one location to another. [GOC:dgh]	21	0.0109	2.21e-15	3.79e-12
GOBP_PROGRAMMED_CELL_DEATH	1950	A process which begins when a cell receives an internal or external signal and activates a series of biochemical events (signaling pathway). The process ends with the death of the cell. [GOC:lr, GOC:mtg_apoptosis]	21	0.0108	2.96e-15	4.29e-12
GOBP_ANIMAL_ORGAN_MORPHOGENESIS	1037	Morphogenesis of an animal organ. An organ is defined as a tissue or set of tissues that work together to perform a specific function or functions. Morphogenesis is the process in which anatomical structures are generated and organized. Organs are commonly observed as visibly distinct structures, but may also exist as loosely associated clusters of cells that work together to perform a specific f…	17	0.0164	3.05e-15	4.29e-12
GOBP_POSITIVE_REGULATION_OF_DEVELOPMENTAL_PROCESS	1320	Any process that activates or increases the rate or extent of development, the biological process whose specific outcome is the progression of an organism over time from an initial condition (e.g. a zygote, or a young adult) to a later condition (e.g. a multicellular animal or an aged adult). [GOC:ai]	18	0.0136	9.17e-15	1.18e-11
GOBP_TUBE_MORPHOGENESIS	937	The process in which the anatomical structures of a tube are generated and organized. Epithelial and endothelial tubes transport gases, liquids and cells from one site to another and form the basic structure of many organs and tissues, with tube shape and organization varying from the single-celled excretory organ in Caenorhabditis elegans to the branching trees of the mammalian kidney and insect…	16	0.0171	1.26e-14	1.5e-11
GOBP_RESPONSE_TO_ENDOGENOUS_STIMULUS	1597	Any process that results in a change in state or activity of a cell or an organism (in terms of movement, secretion, enzyme production, gene expression, etc.) as a result of a stimulus arising within the organism. [GOC:sm]	19	0.0119	1.58e-14	1.74e-11
GOBP_CELLULAR_RESPONSE_TO_STRESS	1869	Any process that results in a change in state or activity of a cell (in terms of movement, secretion, enzyme production, gene expression, etc.) as a result of a stimulus indicating the organism is under stress. The stress is usually, but not necessarily, exogenous (e.g. temperature, humidity, ionizing radiation). [GOC:mah]	20	0.0107	1.9e-14	1.86e-11
GOBP_TISSUE_MORPHOGENESIS	625	The process in which the anatomical structures of a tissue are generated and organized. [GOC:dph, GOC:jid]	14	0.0224	1.93e-14	1.86e-11
GOBP_ENZYME_LINKED_RECEPTOR_PROTEIN_SIGNALING_PATHWAY	984	Any series of molecular signals initiated by the binding of an extracellular ligand to a receptor on the surface of the target cell, where the receptor possesses catalytic activity or is closely associated with an enzyme such as a protein kinase, and ending with regulation of a downstream cellular process, e.g. transcription. [GOC:mah, GOC:signaling, ISBN:0815316194]	16	0.0163	2.67e-14	2.43e-11
GOBP_RESPONSE_TO_OXYGEN_CONTAINING_COMPOUND	1653	Any process that results in a change in state or activity of a cell or an organism (in terms of movement, secretion, enzyme production, gene expression, etc.) as a result of an oxygen-containing compound stimulus. [GOC:pr, GOC:TermGenie]	19	0.0115	2.92e-14	2.51e-11
GOBP_POSITIVE_REGULATION_OF_NUCLEOBASE_CONTAINING_COMPOUND_METABOLIC_PROCESS	1928	Any cellular process that activates or increases the frequency, rate or extent of the chemical reactions and pathways involving nucleobases, nucleosides, nucleotides and nucleic acids. [GOC:go_curators]	20	0.0104	3.4e-14	2.77e-11
HP_ABNORMAL_ANTERIOR_EYE_SEGMENT_MORPHOLOGY	1223	Abnormal anterior eye segment morphology	17	0.0139	4.45e-14	3.44e-11
GOBP_POSITIVE_REGULATION_OF_CELLULAR_BIOSYNTHETIC_PROCESS	1966	Any process that activates or increases the frequency, rate or extent of the chemical reactions and pathways resulting in the formation of substances, carried out by individual cells. [GOC:mah]	20	0.0102	4.89e-14	3.6e-11
GOBP_POSITIVE_REGULATION_OF_CELL_DIFFERENTIATION	867	Any process that activates or increases the frequency, rate or extent of cell differentiation. [GOC:go_curators]	15	0.0173	8.18e-14	5.75e-11
HP_ABNORMAL_UVEA_MORPHOLOGY	551	Abnormal uvea morphology	13	0.0236	9.76e-14	6.56e-11
HP_ABNORMALITY_IRIS_MORPHOLOGY	425	Abnormality iris morphology	12	0.0282	1.19e-13	7.69e-11
GOBP_GLAND_DEVELOPMENT	432	The process whose specific outcome is the progression of a gland over time, from its formation to the mature structure. A gland is an organ specialised for secretion. [GOC:jid]	12	0.0278	1.45e-13	8.95e-11
GOBP_CELLULAR_RESPONSE_TO_ENDOGENOUS_STIMULUS	1355	Any process that results in a change in state or activity of a cell (in terms of movement, secretion, enzyme production, gene expression, etc.) as a result of a stimulus arising within the organism. [GOC:mah]	17	0.0125	2.32e-13	1.38e-10
GOBP_NEUROGENESIS	1631	Generation of cells within the nervous system. [GO_REF:0000021, GOC:cls, GOC:curators, GOC:dgh, GOC:dph, GOC:jid]	18	0.011	3.33e-13	1.91e-10
GOBP_NEGATIVE_REGULATION_OF_CELL_DEATH	1015	Any process that decreases the rate or frequency of cell death. Cell death is the specific activation or halting of processes within a cell so that its vital functions markedly cease, rather than simply deteriorating gradually over time, which culminates in cell death. [GOC:BHF, GOC:dph, GOC:tb]	15	0.0148	7.84e-13	4.33e-10
GOBP_REPRODUCTION	1514	The production of new individuals that contain some portion of genetic material inherited from one or more parent organisms. [GOC:go_curators, GOC:isa_complete, GOC:jl, ISBN:0198506732]	17	0.0112	1.36e-12	7.26e-10
GOBP_CELL_CYCLE	1779	The progression of biochemical and morphological phases and events that occur in a cell during successive cell replication or nuclear replication events. Canonically, the cell cycle comprises the replication and segregation of genetic material followed by the division of the cell, but in endocycles or syncytial cells nuclear replication or nuclear division may not be followed by cell division. [G…	18	0.0101	1.43e-12	7.37e-10
GOBP_RESPONSE_TO_ORGANIC_CYCLIC_COMPOUND	901	Any process that results in a change in state or activity of a cell or an organism (in terms of movement, secretion, enzyme production, gene expression, etc.) as a result of an organic cyclic compound stimulus. [GOC:ef]	14	0.0155	2.68e-12	1.34e-09
GOBP_RHYTHMIC_PROCESS	298	Any process pertinent to the generation and maintenance of rhythms in the physiology of an organism. [GOC:jid]	10	0.0336	2.96e-12	1.43e-09
GOBP_MESENCHYME_DEVELOPMENT	302	The process whose specific outcome is the progression of a mesenchymal tissue over time, from its formation to the mature structure. A mesenchymal tissue is made up of loosely packed stellate cells. [GOC:dph]	10	0.0331	3.38e-12	1.58e-09
GOBP_REGULATION_OF_RESPONSE_TO_STRESS	1364	Any process that modulates the frequency, rate or extent of a response to stress. Response to stress is a change in state or activity of a cell or an organism (in terms of movement, secretion, enzyme production, gene expression, etc.) as a result of a disturbance in organismal or cellular homeostasis, usually, but not necessarily, exogenous (e.g. temperature, humidity, ionizing radiation). [GOC:d…	16	0.0117	3.78e-12	1.72e-09
HP_ABNORMALITY_OF_GLOBE_LOCATION	957	Abnormality of globe location	14	0.0146	5.98e-12	2.64e-09
GOBP_POSITIVE_REGULATION_OF_LOCOMOTION	598	Any process that activates or increases the frequency, rate or extent of locomotion of a cell or organism. [GOC:go_curators]	12	0.0201	6.47e-12	2.78e-09
GOBP_NEGATIVE_REGULATION_OF_BIOSYNTHETIC_PROCESS	1693	Any process that stops, prevents, or reduces the rate of the chemical reactions and pathways resulting in the formation of substances. [GOC:go_curators]	17	0.01	7.97e-12	3.31e-09
GOBP_CELLULAR_RESPONSE_TO_OXYGEN_CONTAINING_COMPOUND	1199	Any process that results in a change in state or activity of a cell (in terms of movement, secretion, enzyme production, gene expression, etc.) as a result of an oxygen-containing compound stimulus. [GOC:pr, GOC:TermGenie]	15	0.0125	8.34e-12	3.31e-09
GOBP_CIRCULATORY_SYSTEM_DEVELOPMENT	1199	The process whose specific outcome is the progression of the circulatory system over time, from its formation to the mature structure. The circulatory system is the organ system that passes nutrients (such as amino acids and electrolytes), gases, hormones, blood cells, etc. to and from cells in the body to help fight diseases and help stabilize body temperature and pH to maintain homeostasis. [GO…	15	0.0125	8.34e-12	3.31e-09
GOBP_POSITIVE_REGULATION_OF_TRANSCRIPTION_BY_RNA_POLYMERASE_II	1202	Any process that activates or increases the frequency, rate or extent of transcription from an RNA polymerase II promoter. [GOC:go_curators, GOC:txnOH]	15	0.0125	8.64e-12	3.34e-09
GOMF_DNA_BINDING_TRANSCRIPTION_FACTOR_BINDING	469	Binding to a DNA-binding transcription factor, a protein that interacts with a specific DNA sequence (sometimes referred to as a motif) within the regulatory region of a gene to modulate transcription. [GOC:txnOH-2018]	11	0.0235	1.03e-11	3.9e-09
GOBP_POSITIVE_REGULATION_OF_RNA_METABOLIC_PROCESS	1745	Any process that activates or increases the frequency, rate or extent of the chemical reactions and pathways involving RNA. [GOC:ai]	17	0.0097	1.28e-11	4.73e-09
GOBP_POSITIVE_REGULATION_OF_PROTEIN_METABOLIC_PROCESS	1488	Any process that activates or increases the frequency, rate or extent of the chemical reactions and pathways involving a protein. [GOC:ai]	16	0.0108	1.39e-11	4.99e-09
GOBP_MUSCLE_STRUCTURE_DEVELOPMENT	645	The progression of a muscle structure over time, from its formation to its mature state. Muscle structures are contractile cells, tissues or organs that are found in multicellular organisms. [GOC:dph]	12	0.0186	1.55e-11	5.46e-09
GOBP_PEPTIDYL_AMINO_ACID_MODIFICATION	1278	The alteration of an amino acid residue in a peptide. [GOC:mah]	15	0.0117	2.05e-11	7.03e-09
GOBP_MORPHOGENESIS_OF_AN_EPITHELIUM	513	The process in which the anatomical structures of epithelia are generated and organized. An epithelium consists of closely packed cells arranged in one or more layers, that covers the outer surfaces of the body or lines any internal cavity or tube. [GOC:dph, GOC:jl, GOC:tb, ISBN:0198506732]	11	0.0214	2.69e-11	9.05e-09
GOCC_CHROMOSOME	1852	A structure composed of a very long molecule of DNA and associated proteins (e.g. histones) that carries hereditary information. [ISBN:0198547684]	17	0.0092	3.26e-11	1.07e-08
GOBP_EMBRYO_DEVELOPMENT	1090	The process whose specific outcome is the progression of an embryo from its formation until the end of its embryonic life stage. The end of the embryonic stage is organism-specific. For example, for mammals, the process would begin with zygote formation and end with birth. For insects, the process would begin at zygote formation and end with larval hatching. For plant zygotic embryos, this would …	14	0.0128	3.34e-11	1.08e-08
GOBP_RESPONSE_TO_LIPID	887	Any process that results in a change in state or activity of a cell or an organism (in terms of movement, secretion, enzyme production, gene expression, etc.) as a result of a lipid stimulus. [GOC:sl]	13	0.0147	3.77e-11	1.19e-08
GOBP_RESPONSE_TO_ABIOTIC_STIMULUS	1102	Any process that results in a change in state or activity of a cell or an organism (in terms of movement, secretion, enzyme production, gene expression, etc.) as a result of an abiotic (not derived from living organisms) stimulus. [GOC:hb]	14	0.0127	3.86e-11	1.2e-08
GOBP_MUSCLE_CELL_DIFFERENTIATION	389	The process in which a relatively unspecialized cell acquires specialized features of a muscle cell. [CL:0000187, GOC:go_curators]	10	0.0257	4.06e-11	1.23e-08
GOBP_RESPONSE_TO_NITROGEN_COMPOUND	1108	Any process that results in a change in state or activity of a cell or an organism (in terms of movement, secretion, enzyme production, gene expression, etc.) as a result of a nitrogen compound stimulus. [GOC:pr, GOC:TermGenie]	14	0.0126	4.15e-11	1.23e-08
GOBP_RESPONSE_TO_INORGANIC_SUBSTANCE	538	Any process that results in a change in state or activity of a cell or an organism (in terms of movement, secretion, enzyme production, gene expression, etc.) as a result of an inorganic substance stimulus. [GOC:sm]	11	0.0204	4.46e-11	1.3e-08
GOBP_NEURON_DIFFERENTIATION	1356	The process in which a relatively unspecialized cell acquires specialized features of a neuron. [GOC:mah]	15	0.0111	4.69e-11	1.34e-08
GOBP_NEGATIVE_REGULATION_OF_SIGNALING	1384	Any process that stops, prevents, or reduces the frequency, rate or extent of a signaling process. [GOC:mtg_signal]	15	0.0108	6.23e-11	1.75e-08
GOBP_RESPONSE_TO_WOUNDING	561	Any process that results in a change in state or activity of a cell or an organism (in terms of movement, secretion, enzyme production, gene expression, etc.) as a result of a stimulus indicating damage to the organism. [GOC:go_curators]	11	0.0196	6.96e-11	1.92e-08
GOBP_NEGATIVE_REGULATION_OF_RESPONSE_TO_STIMULUS	1664	Any process that stops, prevents, or reduces the frequency, rate or extent of a response to a stimulus. Response to stimulus is a change in state or activity of a cell or an organism (in terms of movement, secretion, enzyme production, gene expression, etc.) as a result of a stimulus. [GOC:jid]	16	0.0096	7.26e-11	1.97e-08
GOMF_CHROMATIN_BINDING	579	Binding to chromatin, the network of fibers of DNA, protein, and sometimes RNA, that make up the chromosomes of the eukaryotic nucleus during interphase. [GOC:jl, ISBN:0198506732, PMID:20404130]	11	0.019	9.72e-11	2.59e-08
GOBP_POSITIVE_REGULATION_OF_SIGNALING	1713	Any process that activates, maintains or increases the frequency, rate or extent of a signaling process. [GOC:mtg_signal]	16	0.0093	1.11e-10	2.92e-08
GOMF_TRANSCRIPTION_FACTOR_BINDING	594	Binding to a transcription factor, a protein required to initiate or regulate transcription. [ISBN:0198506732]	11	0.0185	1.27e-10	3.27e-08
GOBP_RESPONSE_TO_RADIATION	438	Any process that results in a change in state or activity of a cell or an organism (in terms of movement, secretion, enzyme production, gene expression, etc.) as a result of an electromagnetic radiation stimulus. Electromagnetic radiation is a propagating wave in space with electric and magnetic components. These components oscillate at right angles to each other and to the direction of propagati…	10	0.0228	1.29e-10	3.27e-08
GOBP_NEGATIVE_REGULATION_OF_NUCLEOBASE_CONTAINING_COMPOUND_METABOLIC_PROCESS	1495	Any cellular process that stops, prevents, or reduces the frequency, rate or extent of the chemical reactions and pathways involving nucleobases, nucleosides, nucleotides and nucleic acids. [GOC:go_curators]	15	0.01	1.82e-10	4.54e-08
HP_ABNORMAL_LIP_MORPHOLOGY	1015	Abnormal lip morphology	13	0.0128	1.97e-10	4.84e-08
GOBP_BIOLOGICAL_ADHESION	1515	The attachment of a cell or organism to a substrate, another cell, or other organism. Biological adhesion includes intracellular attachment between membrane regions. [GOC:isa_complete]	15	0.0099	2.18e-10	5.28e-08
GOBP_EPITHELIAL_TUBE_MORPHOGENESIS	328	The process in which the anatomical structures of a tube are generated and organized from an epithelium. Epithelial tubes transport gases, liquids and cells from one site to another and form the basic structure of many organs and tissues, with tube shape and organization varying from the single-celled excretory organ in Caenorhabditis elegans to the branching trees of the mammalian kidney and ins…	9	0.0274	2.36e-10	5.61e-08
GOBP_VASCULATURE_DEVELOPMENT	819	The process whose specific outcome is the progression of the vasculature over time, from its formation to the mature structure. The vasculature is an interconnected tubular multi-tissue structure that contains fluid that is actively transported around the organism. [GOC:dph, UBERON:0002409]	12	0.0147	2.39e-10	5.61e-08
HP_ABNORMAL_BLEEDING	469	Abnormal bleeding	10	0.0213	2.5e-10	5.77e-08
GOBP_TRANSMEMBRANE_RECEPTOR_PROTEIN_TYROSINE_KINASE_SIGNALING_PATHWAY	634	A series of molecular signals initiated by the binding of an extracellular ligand to a receptor on the surface of the target cell where the receptor possesses tyrosine kinase activity, and ending with regulation of a downstream cellular process, e.g. transcription. [GOC:ceb, GOC:signaling]	11	0.0174	2.53e-10	5.77e-08
GOCC_CHROMATIN	1279	The ordered and organized complex of DNA, protein, and sometimes RNA, that forms the chromosome. [GOC:elh, PMID:20404130]	14	0.0109	2.71e-10	6.07e-08
HP_ABNORMALITY_OF_THE_ABDOMINAL_WALL	484	Abnormality of the abdominal wall	10	0.0207	3.39e-10	7.5e-08
GOBP_PHOSPHORYLATION	1855	The process of introducing a phosphate group into a molecule, usually with the formation of a phosphoric ester, a phosphoric anhydride or a phosphoric amide. [ISBN:0198506732]	16	0.0086	3.56e-10	7.76e-08
GOBP_REGULATION_OF_CELL_CYCLE	1068	Any process that modulates the rate or extent of progression through the cell cycle. [GOC:ai, GOC:dph, GOC:tb]	13	0.0122	3.66e-10	7.87e-08
GOMF_RNA_POLYMERASE_II_SPECIFIC_DNA_BINDING_TRANSCRIPTION_FACTOR_BINDING	347	Binding to a sequence-specific DNA binding RNA polymerase II transcription factor, any of the factors that interact selectively and non-covalently with a specific DNA sequence in order to modulate transcription. [GOC:dph, GOC:vw]	9	0.0259	3.88e-10	8.23e-08
HP_ABNORMAL_MORPHOLOGY_OF_THE_GREAT_VESSELS	668	Abnormal morphology of the great vessels	11	0.0165	4.39e-10	9.08e-08
GOBP_NEURON_DEATH	352	The process of cell death in a neuron. [GOC:BHF, GOC:mah]	9	0.0256	4.4e-10	9.08e-08
GOBP_EPITHELIAL_CELL_DIFFERENTIATION	670	The process in which a relatively unspecialized cell acquires specialized features of an epithelial cell, any of the cells making up an epithelium. [GOC:ecd, PMID:11839751]	11	0.0164	4.53e-10	9.22e-08
GOBP_NEURON_APOPTOTIC_PROCESS	240	Any apoptotic process in a neuron, the basic cellular unit of nervous tissue. Each neuron consists of a body, an axon, and dendrites. Their purpose is to receive, conduct, and transmit impulses in the nervous system. [CL:0000540, GOC:mtg_apoptosis, MeSH:A.08.663]	8	0.0333	5.55e-10	1.11e-07
GOMF_TRANSCRIPTION_REGULATOR_ACTIVITY	1918	A molecular function that controls the rate, timing and/or magnitude of gene transcription. The function of transcriptional regulators is to modulate gene expression at the transcription step so that they are expressed in the right cell at the right time and in the right amount throughout the life of the cell and the organism. Genes are transcriptional units, and include bacterial operons. [GOC:p…	16	0.0083	5.79e-10	1.15e-07
GOBP_REGULATION_OF_CELLULAR_RESPONSE_TO_STRESS	695	Any process that modulates the frequency, rate or extent of a cellular response to stress. Cellular response to stress is a change in state or activity of a cell (in terms of movement, secretion, enzyme production, gene expression, etc.) as a result of a stimulus indicating the organism is under stress. The stress is usually, but not necessarily, exogenous (e.g. temperature, humidity, ionizing ra…	11	0.0158	6.65e-10	1.29e-07
GOBP_REGULATION_OF_CELLULAR_COMPONENT_MOVEMENT	1122	Any process that modulates the frequency, rate or extent of the movement of a cellular component. [GOC:ai, GOC:dph, GOC:jl]	13	0.0116	6.66e-10	1.29e-07
GOBP_CELLULAR_RESPONSE_TO_NITROGEN_COMPOUND	698	Any process that results in a change in state or activity of a cell (in terms of movement, secretion, enzyme production, gene expression, etc.) as a result of a nitrogen compound stimulus. [GOC:pr, GOC:TermGenie]	11	0.0158	6.95e-10	1.33e-07
HP_ABNORMAL_VASCULAR_MORPHOLOGY	902	Abnormal vascular morphology	12	0.0133	7.15e-10	1.35e-07
GOBP_RESPONSE_TO_CYTOKINE	914	Any process that results in a change in state or activity of a cell or an organism (in terms of movement, secretion, enzyme production, gene expression, etc.) as a result of a cytokine stimulus. [GOC:sl]	12	0.0131	8.3e-10	1.55e-07
GOBP_POSITIVE_REGULATION_OF_GENE_EXPRESSION	1147	Any process that increases the frequency, rate or extent of gene expression. Gene expression is the process in which a gene's coding sequence is converted into a mature gene product (protein or RNA). [GOC:txnOH-2018]	13	0.0113	8.7e-10	1.6e-07
GOBP_HEART_MORPHOGENESIS	255	The developmental process in which the heart is generated and organized. The heart is a hollow, muscular organ, which, by contracting rhythmically, keeps up the circulation of the blood. [GOC:dph, GOC:isa_complete]	8	0.0314	8.95e-10	1.63e-07
GOBP_RESPONSE_TO_GROWTH_FACTOR	719	Any process that results in a change in state or activity of a cell or an organism (in terms of movement, secretion, enzyme production, gene expression, etc.) as a result of a growth factor stimulus. [GOC:BHF, GOC:mah]	11	0.0153	9.48e-10	1.71e-07
HP_ABNORMALITY_OF_THE_BREAST	389	Abnormality of the breast	9	0.0231	1.06e-09	1.88e-07
GOBP_RESPONSE_TO_PROGESTERONE	39	Any process that results in a change in state or activity of a cell or an organism (in terms of movement, secretion, enzyme production, gene expression, etc.) as a result of a progesterone stimulus. [GOC:sl]	5	0.1282	1.26e-09	2.21e-07
GOBP_GROWTH	950	The increase in size or mass of an entire organism, a part of an organism or a cell. [GOC:bf, GOC:ma]	12	0.0126	1.28e-09	2.23e-07
GOBP_REGULATION_OF_INTRACELLULAR_SIGNAL_TRANSDUCTION	1725	Any process that modulates the frequency, rate or extent of intracellular signal transduction. [GOC:dph, GOC:signaling, GOC:tb, GOC:TermGenie]	15	0.0087	1.3e-09	2.23e-07
GOBP_NEGATIVE_REGULATION_OF_DEVELOPMENTAL_PROCESS	957	Any process that stops, prevents or reduces the rate or extent of development, the biological process whose specific outcome is the progression of an organism over time from an initial condition (e.g. a zygote, or a young adult) to a later condition (e.g. a multicellular animal or an aged adult). [GOC:ai]	12	0.0125	1.39e-09	2.37e-07
GOBP_SENSORY_ORGAN_DEVELOPMENT	564	The process whose specific outcome is the progression of sensory organs over time, from its formation to the mature structure. [GOC:go_curators]	10	0.0177	1.48e-09	2.48e-07
GOBP_IMMUNE_SYSTEM_DEVELOPMENT	965	The process whose specific outcome is the progression of an organismal system whose objective is to provide calibrated responses by an organism to a potential internal or invasive threat, over time, from its formation to the mature structure. A system is a regularly interacting or interdependent group of organs or tissues that work together to carry out a given biological process. [GOC:add, GOC:d…	12	0.0124	1.53e-09	2.54e-07
GOMF_KINASE_BINDING	754	Binding to a kinase, any enzyme that catalyzes the transfer of a phosphate group. [GOC:jl]	11	0.0146	1.56e-09	2.56e-07
GOBP_ANATOMICAL_STRUCTURE_FORMATION_INVOLVED_IN_MORPHOGENESIS	1209	The developmental process pertaining to the initial formation of an anatomical structure from unspecified parts. This process begins with the specific processes that contribute to the appearance of the discrete structure and ends when the structural rudiment is recognizable. An anatomical structure is any biological entity that occupies space and is distinguished from its surroundings. Anatomical…	13	0.0108	1.64e-09	2.67e-07
HP_GENERALIZED_ABNORMALITY_OF_SKIN	972	Generalized abnormality of skin	12	0.0123	1.66e-09	2.67e-07
HP_FUNCTIONAL_ABNORMALITY_OF_THE_INNER_EAR	974	Functional abnormality of the inner ear	12	0.0123	1.7e-09	2.7e-07
HP_ABNORMAL_STOMACH_MORPHOLOGY	283	Abnormal stomach morphology	8	0.0283	2.03e-09	3.2e-07
GOBP_CELL_MORPHOGENESIS	1004	The developmental process in which the size or shape of a cell is generated and organized. [GOC:clt, GOC:dph, GOC:go_curators, GOC:tb]	12	0.012	2.38e-09	3.72e-07
GOBP_HEART_DEVELOPMENT	595	The process whose specific outcome is the progression of the heart over time, from its formation to the mature structure. The heart is a hollow, muscular organ, which, by contracting rhythmically, keeps up the circulation of the blood. [GOC:jid, UBERON:0000948]	10	0.0168	2.46e-09	3.81e-07
Gene/Gene Set Overlap Matrix
Entrez Gene Id	Gene Symbol	Gene Description	GOBP_TISSUE_DEVELOPMENT	GOBP_REGULATION_OF_CELL_POPULATION_PROLIFERATION	GOBP_TUBE_DEVELOPMENT	GOBP_EPITHELIUM_DEVELOPMENT	GOBP_CELL_MIGRATION	GOBP_REGULATION_OF_CELL_DIFFERENTIATION	GOBP_POSITIVE_REGULATION_OF_CELL_POPULATION_PROLIFERATION	GOBP_REGULATION_OF_CELL_DEATH	GOBP_LOCOMOTION	GOBP_PROGRAMMED_CELL_DEATH	GOBP_ANIMAL_ORGAN_MORPHOGENESIS	GOBP_POSITIVE_REGULATION_OF_DEVELOPMENTAL_PROCESS	GOBP_TUBE_MORPHOGENESIS	GOBP_RESPONSE_TO_ENDOGENOUS_STIMULUS	GOBP_CELLULAR_RESPONSE_TO_STRESS	GOBP_TISSUE_MORPHOGENESIS	GOBP_ENZYME_LINKED_RECEPTOR_PROTEIN_SIGNALING_PATHWAY	GOBP_RESPONSE_TO_OXYGEN_CONTAINING_COMPOUND	GOBP_POSITIVE_REGULATION_OF_NUCLEOBASE_CONTAINING_COMPOUND_METABOLIC_PROCESS	HP_ABNORMAL_ANTERIOR_EYE_SEGMENT_MORPHOLOGY	GOBP_POSITIVE_REGULATION_OF_CELLULAR_BIOSYNTHETIC_PROCESS	GOBP_POSITIVE_REGULATION_OF_CELL_DIFFERENTIATION	HP_ABNORMAL_UVEA_MORPHOLOGY	HP_ABNORMALITY_IRIS_MORPHOLOGY	GOBP_GLAND_DEVELOPMENT	GOBP_CELLULAR_RESPONSE_TO_ENDOGENOUS_STIMULUS	GOBP_NEUROGENESIS	GOBP_NEGATIVE_REGULATION_OF_CELL_DEATH	GOBP_REPRODUCTION	GOBP_CELL_CYCLE	GOBP_RESPONSE_TO_ORGANIC_CYCLIC_COMPOUND	GOBP_RHYTHMIC_PROCESS	GOBP_MESENCHYME_DEVELOPMENT	GOBP_REGULATION_OF_RESPONSE_TO_STRESS	HP_ABNORMALITY_OF_GLOBE_LOCATION	GOBP_POSITIVE_REGULATION_OF_LOCOMOTION	GOBP_NEGATIVE_REGULATION_OF_BIOSYNTHETIC_PROCESS	GOBP_CELLULAR_RESPONSE_TO_OXYGEN_CONTAINING_COMPOUND	GOBP_CIRCULATORY_SYSTEM_DEVELOPMENT	GOBP_POSITIVE_REGULATION_OF_TRANSCRIPTION_BY_RNA_POLYMERASE_II	GOMF_DNA_BINDING_TRANSCRIPTION_FACTOR_BINDING	GOBP_POSITIVE_REGULATION_OF_RNA_METABOLIC_PROCESS	GOBP_POSITIVE_REGULATION_OF_PROTEIN_METABOLIC_PROCESS	GOBP_MUSCLE_STRUCTURE_DEVELOPMENT	GOBP_PEPTIDYL_AMINO_ACID_MODIFICATION	GOBP_MORPHOGENESIS_OF_AN_EPITHELIUM	GOCC_CHROMOSOME
7042	TGFB2	transforming growth factor beta 2 [Source:HGNC Symbol;Acc:HGNC:11768]	GOBP_TISSUE_DEVELOPMENT	GOBP_REGULATION_OF_CELL_POPULATION_PROLIFERATION	GOBP_TUBE_DEVELOPMENT	GOBP_EPITHELIUM_DEVELOPMENT	GOBP_CELL_MIGRATION	GOBP_REGULATION_OF_CELL_DIFFERENTIATION	GOBP_POSITIVE_REGULATION_OF_CELL_POPULATION_PROLIFERATION	GOBP_REGULATION_OF_CELL_DEATH	GOBP_LOCOMOTION	GOBP_PROGRAMMED_CELL_DEATH	GOBP_ANIMAL_ORGAN_MORPHOGENESIS	GOBP_POSITIVE_REGULATION_OF_DEVELOPMENTAL_PROCESS	GOBP_TUBE_MORPHOGENESIS	GOBP_RESPONSE_TO_ENDOGENOUS_STIMULUS	GOBP_CELLULAR_RESPONSE_TO_STRESS	GOBP_TISSUE_MORPHOGENESIS	GOBP_ENZYME_LINKED_RECEPTOR_PROTEIN_SIGNALING_PATHWAY	GOBP_RESPONSE_TO_OXYGEN_CONTAINING_COMPOUND	GOBP_POSITIVE_REGULATION_OF_NUCLEOBASE_CONTAINING_COMPOUND_METABOLIC_PROCESS	HP_ABNORMAL_ANTERIOR_EYE_SEGMENT_MORPHOLOGY	GOBP_POSITIVE_REGULATION_OF_CELLULAR_BIOSYNTHETIC_PROCESS	GOBP_POSITIVE_REGULATION_OF_CELL_DIFFERENTIATION	HP_ABNORMAL_UVEA_MORPHOLOGY	HP_ABNORMALITY_IRIS_MORPHOLOGY	GOBP_GLAND_DEVELOPMENT	GOBP_CELLULAR_RESPONSE_TO_ENDOGENOUS_STIMULUS	GOBP_NEUROGENESIS		GOBP_REPRODUCTION	GOBP_CELL_CYCLE	GOBP_RESPONSE_TO_ORGANIC_CYCLIC_COMPOUND	GOBP_RHYTHMIC_PROCESS	GOBP_MESENCHYME_DEVELOPMENT	GOBP_REGULATION_OF_RESPONSE_TO_STRESS	HP_ABNORMALITY_OF_GLOBE_LOCATION	GOBP_POSITIVE_REGULATION_OF_LOCOMOTION			GOBP_CIRCULATORY_SYSTEM_DEVELOPMENT			GOBP_POSITIVE_REGULATION_OF_RNA_METABOLIC_PROCESS	GOBP_POSITIVE_REGULATION_OF_PROTEIN_METABOLIC_PROCESS	GOBP_MUSCLE_STRUCTURE_DEVELOPMENT		GOBP_MORPHOGENESIS_OF_AN_EPITHELIUM
1499	CTNNB1	catenin beta 1 [Source:HGNC Symbol;Acc:HGNC:2514]	GOBP_TISSUE_DEVELOPMENT	GOBP_REGULATION_OF_CELL_POPULATION_PROLIFERATION	GOBP_TUBE_DEVELOPMENT	GOBP_EPITHELIUM_DEVELOPMENT	GOBP_CELL_MIGRATION	GOBP_REGULATION_OF_CELL_DIFFERENTIATION	GOBP_POSITIVE_REGULATION_OF_CELL_POPULATION_PROLIFERATION	GOBP_REGULATION_OF_CELL_DEATH	GOBP_LOCOMOTION	GOBP_PROGRAMMED_CELL_DEATH	GOBP_ANIMAL_ORGAN_MORPHOGENESIS	GOBP_POSITIVE_REGULATION_OF_DEVELOPMENTAL_PROCESS	GOBP_TUBE_MORPHOGENESIS	GOBP_RESPONSE_TO_ENDOGENOUS_STIMULUS	GOBP_CELLULAR_RESPONSE_TO_STRESS	GOBP_TISSUE_MORPHOGENESIS	GOBP_ENZYME_LINKED_RECEPTOR_PROTEIN_SIGNALING_PATHWAY	GOBP_RESPONSE_TO_OXYGEN_CONTAINING_COMPOUND	GOBP_POSITIVE_REGULATION_OF_NUCLEOBASE_CONTAINING_COMPOUND_METABOLIC_PROCESS	HP_ABNORMAL_ANTERIOR_EYE_SEGMENT_MORPHOLOGY	GOBP_POSITIVE_REGULATION_OF_CELLULAR_BIOSYNTHETIC_PROCESS	GOBP_POSITIVE_REGULATION_OF_CELL_DIFFERENTIATION	HP_ABNORMAL_UVEA_MORPHOLOGY		GOBP_GLAND_DEVELOPMENT	GOBP_CELLULAR_RESPONSE_TO_ENDOGENOUS_STIMULUS	GOBP_NEUROGENESIS	GOBP_NEGATIVE_REGULATION_OF_CELL_DEATH	GOBP_REPRODUCTION	GOBP_CELL_CYCLE	GOBP_RESPONSE_TO_ORGANIC_CYCLIC_COMPOUND		GOBP_MESENCHYME_DEVELOPMENT	GOBP_REGULATION_OF_RESPONSE_TO_STRESS			GOBP_NEGATIVE_REGULATION_OF_BIOSYNTHETIC_PROCESS	GOBP_CELLULAR_RESPONSE_TO_OXYGEN_CONTAINING_COMPOUND	GOBP_CIRCULATORY_SYSTEM_DEVELOPMENT	GOBP_POSITIVE_REGULATION_OF_TRANSCRIPTION_BY_RNA_POLYMERASE_II	GOMF_DNA_BINDING_TRANSCRIPTION_FACTOR_BINDING	GOBP_POSITIVE_REGULATION_OF_RNA_METABOLIC_PROCESS	GOBP_POSITIVE_REGULATION_OF_PROTEIN_METABOLIC_PROCESS	GOBP_MUSCLE_STRUCTURE_DEVELOPMENT	GOBP_PEPTIDYL_AMINO_ACID_MODIFICATION	GOBP_MORPHOGENESIS_OF_AN_EPITHELIUM	GOCC_CHROMOSOME
596	BCL2	BCL2 apoptosis regulator [Source:HGNC Symbol;Acc:HGNC:990]	GOBP_TISSUE_DEVELOPMENT	GOBP_REGULATION_OF_CELL_POPULATION_PROLIFERATION	GOBP_TUBE_DEVELOPMENT	GOBP_EPITHELIUM_DEVELOPMENT	GOBP_CELL_MIGRATION	GOBP_REGULATION_OF_CELL_DIFFERENTIATION	GOBP_POSITIVE_REGULATION_OF_CELL_POPULATION_PROLIFERATION	GOBP_REGULATION_OF_CELL_DEATH	GOBP_LOCOMOTION	GOBP_PROGRAMMED_CELL_DEATH	GOBP_ANIMAL_ORGAN_MORPHOGENESIS	GOBP_POSITIVE_REGULATION_OF_DEVELOPMENTAL_PROCESS	GOBP_TUBE_MORPHOGENESIS	GOBP_RESPONSE_TO_ENDOGENOUS_STIMULUS	GOBP_CELLULAR_RESPONSE_TO_STRESS	GOBP_TISSUE_MORPHOGENESIS		GOBP_RESPONSE_TO_OXYGEN_CONTAINING_COMPOUND				GOBP_POSITIVE_REGULATION_OF_CELL_DIFFERENTIATION			GOBP_GLAND_DEVELOPMENT		GOBP_NEUROGENESIS	GOBP_NEGATIVE_REGULATION_OF_CELL_DEATH	GOBP_REPRODUCTION	GOBP_CELL_CYCLE	GOBP_RESPONSE_TO_ORGANIC_CYCLIC_COMPOUND		GOBP_MESENCHYME_DEVELOPMENT	GOBP_REGULATION_OF_RESPONSE_TO_STRESS		GOBP_POSITIVE_REGULATION_OF_LOCOMOTION					GOMF_DNA_BINDING_TRANSCRIPTION_FACTOR_BINDING		GOBP_POSITIVE_REGULATION_OF_PROTEIN_METABOLIC_PROCESS	GOBP_MUSCLE_STRUCTURE_DEVELOPMENT	GOBP_PEPTIDYL_AMINO_ACID_MODIFICATION	GOBP_MORPHOGENESIS_OF_AN_EPITHELIUM
3091	HIF1A	hypoxia inducible factor 1 subunit alpha [Source:HGNC Symbol;Acc:HGNC:4910]	GOBP_TISSUE_DEVELOPMENT	GOBP_REGULATION_OF_CELL_POPULATION_PROLIFERATION	GOBP_TUBE_DEVELOPMENT	GOBP_EPITHELIUM_DEVELOPMENT	GOBP_CELL_MIGRATION	GOBP_REGULATION_OF_CELL_DIFFERENTIATION	GOBP_POSITIVE_REGULATION_OF_CELL_POPULATION_PROLIFERATION	GOBP_REGULATION_OF_CELL_DEATH	GOBP_LOCOMOTION	GOBP_PROGRAMMED_CELL_DEATH	GOBP_ANIMAL_ORGAN_MORPHOGENESIS	GOBP_POSITIVE_REGULATION_OF_DEVELOPMENTAL_PROCESS	GOBP_TUBE_MORPHOGENESIS		GOBP_CELLULAR_RESPONSE_TO_STRESS	GOBP_TISSUE_MORPHOGENESIS	GOBP_ENZYME_LINKED_RECEPTOR_PROTEIN_SIGNALING_PATHWAY	GOBP_RESPONSE_TO_OXYGEN_CONTAINING_COMPOUND	GOBP_POSITIVE_REGULATION_OF_NUCLEOBASE_CONTAINING_COMPOUND_METABOLIC_PROCESS		GOBP_POSITIVE_REGULATION_OF_CELLULAR_BIOSYNTHETIC_PROCESS	GOBP_POSITIVE_REGULATION_OF_CELL_DIFFERENTIATION			GOBP_GLAND_DEVELOPMENT		GOBP_NEUROGENESIS	GOBP_NEGATIVE_REGULATION_OF_CELL_DEATH	GOBP_REPRODUCTION				GOBP_MESENCHYME_DEVELOPMENT	GOBP_REGULATION_OF_RESPONSE_TO_STRESS		GOBP_POSITIVE_REGULATION_OF_LOCOMOTION		GOBP_CELLULAR_RESPONSE_TO_OXYGEN_CONTAINING_COMPOUND	GOBP_CIRCULATORY_SYSTEM_DEVELOPMENT	GOBP_POSITIVE_REGULATION_OF_TRANSCRIPTION_BY_RNA_POLYMERASE_II	GOMF_DNA_BINDING_TRANSCRIPTION_FACTOR_BINDING	GOBP_POSITIVE_REGULATION_OF_RNA_METABOLIC_PROCESS				GOBP_MORPHOGENESIS_OF_AN_EPITHELIUM	GOCC_CHROMOSOME
5594	MAPK1	mitogen-activated protein kinase 1 [Source:HGNC Symbol;Acc:HGNC:6871]	GOBP_TISSUE_DEVELOPMENT	GOBP_REGULATION_OF_CELL_POPULATION_PROLIFERATION	GOBP_TUBE_DEVELOPMENT	GOBP_EPITHELIUM_DEVELOPMENT	GOBP_CELL_MIGRATION	GOBP_REGULATION_OF_CELL_DIFFERENTIATION	GOBP_POSITIVE_REGULATION_OF_CELL_POPULATION_PROLIFERATION		GOBP_LOCOMOTION	GOBP_PROGRAMMED_CELL_DEATH	GOBP_ANIMAL_ORGAN_MORPHOGENESIS			GOBP_RESPONSE_TO_ENDOGENOUS_STIMULUS	GOBP_CELLULAR_RESPONSE_TO_STRESS		GOBP_ENZYME_LINKED_RECEPTOR_PROTEIN_SIGNALING_PATHWAY	GOBP_RESPONSE_TO_OXYGEN_CONTAINING_COMPOUND	GOBP_POSITIVE_REGULATION_OF_NUCLEOBASE_CONTAINING_COMPOUND_METABOLIC_PROCESS	HP_ABNORMAL_ANTERIOR_EYE_SEGMENT_MORPHOLOGY	GOBP_POSITIVE_REGULATION_OF_CELLULAR_BIOSYNTHETIC_PROCESS		HP_ABNORMAL_UVEA_MORPHOLOGY	HP_ABNORMALITY_IRIS_MORPHOLOGY	GOBP_GLAND_DEVELOPMENT	GOBP_CELLULAR_RESPONSE_TO_ENDOGENOUS_STIMULUS	GOBP_NEUROGENESIS		GOBP_REPRODUCTION	GOBP_CELL_CYCLE	GOBP_RESPONSE_TO_ORGANIC_CYCLIC_COMPOUND		GOBP_MESENCHYME_DEVELOPMENT	GOBP_REGULATION_OF_RESPONSE_TO_STRESS	HP_ABNORMALITY_OF_GLOBE_LOCATION	GOBP_POSITIVE_REGULATION_OF_LOCOMOTION		GOBP_CELLULAR_RESPONSE_TO_OXYGEN_CONTAINING_COMPOUND	GOBP_CIRCULATORY_SYSTEM_DEVELOPMENT				GOBP_POSITIVE_REGULATION_OF_PROTEIN_METABOLIC_PROCESS		GOBP_PEPTIDYL_AMINO_ACID_MODIFICATION
3488	IGFBP5	insulin like growth factor binding protein 5 [Source:HGNC Symbol;Acc:HGNC:5474]	GOBP_TISSUE_DEVELOPMENT	GOBP_REGULATION_OF_CELL_POPULATION_PROLIFERATION	GOBP_TUBE_DEVELOPMENT	GOBP_EPITHELIUM_DEVELOPMENT	GOBP_CELL_MIGRATION	GOBP_REGULATION_OF_CELL_DIFFERENTIATION	GOBP_POSITIVE_REGULATION_OF_CELL_POPULATION_PROLIFERATION		GOBP_LOCOMOTION		GOBP_ANIMAL_ORGAN_MORPHOGENESIS			GOBP_RESPONSE_TO_ENDOGENOUS_STIMULUS		GOBP_TISSUE_MORPHOGENESIS	GOBP_ENZYME_LINKED_RECEPTOR_PROTEIN_SIGNALING_PATHWAY	GOBP_RESPONSE_TO_OXYGEN_CONTAINING_COMPOUND							GOBP_GLAND_DEVELOPMENT	GOBP_CELLULAR_RESPONSE_TO_ENDOGENOUS_STIMULUS			GOBP_REPRODUCTION		GOBP_RESPONSE_TO_ORGANIC_CYCLIC_COMPOUND					GOBP_POSITIVE_REGULATION_OF_LOCOMOTION	GOBP_NEGATIVE_REGULATION_OF_BIOSYNTHETIC_PROCESS	GOBP_CELLULAR_RESPONSE_TO_OXYGEN_CONTAINING_COMPOUND						GOBP_MUSCLE_STRUCTURE_DEVELOPMENT		GOBP_MORPHOGENESIS_OF_AN_EPITHELIUM
780	DDR1	discoidin domain receptor tyrosine kinase 1 [Source:HGNC Symbol;Acc:HGNC:2730]	GOBP_TISSUE_DEVELOPMENT	GOBP_REGULATION_OF_CELL_POPULATION_PROLIFERATION	GOBP_TUBE_DEVELOPMENT	GOBP_EPITHELIUM_DEVELOPMENT	GOBP_CELL_MIGRATION				GOBP_LOCOMOTION		GOBP_ANIMAL_ORGAN_MORPHOGENESIS		GOBP_TUBE_MORPHOGENESIS			GOBP_TISSUE_MORPHOGENESIS	GOBP_ENZYME_LINKED_RECEPTOR_PROTEIN_SIGNALING_PATHWAY								GOBP_GLAND_DEVELOPMENT		GOBP_NEUROGENESIS		GOBP_REPRODUCTION																GOBP_PEPTIDYL_AMINO_ACID_MODIFICATION	GOBP_MORPHOGENESIS_OF_AN_EPITHELIUM
10413	YAP1	Yes1 associated transcriptional regulator [Source:HGNC Symbol;Acc:HGNC:16262]	GOBP_TISSUE_DEVELOPMENT	GOBP_REGULATION_OF_CELL_POPULATION_PROLIFERATION	GOBP_TUBE_DEVELOPMENT	GOBP_EPITHELIUM_DEVELOPMENT		GOBP_REGULATION_OF_CELL_DIFFERENTIATION	GOBP_POSITIVE_REGULATION_OF_CELL_POPULATION_PROLIFERATION	GOBP_REGULATION_OF_CELL_DEATH		GOBP_PROGRAMMED_CELL_DEATH	GOBP_ANIMAL_ORGAN_MORPHOGENESIS	GOBP_POSITIVE_REGULATION_OF_DEVELOPMENTAL_PROCESS	GOBP_TUBE_MORPHOGENESIS	GOBP_RESPONSE_TO_ENDOGENOUS_STIMULUS	GOBP_CELLULAR_RESPONSE_TO_STRESS	GOBP_TISSUE_MORPHOGENESIS		GOBP_RESPONSE_TO_OXYGEN_CONTAINING_COMPOUND	GOBP_POSITIVE_REGULATION_OF_NUCLEOBASE_CONTAINING_COMPOUND_METABOLIC_PROCESS	HP_ABNORMAL_ANTERIOR_EYE_SEGMENT_MORPHOLOGY	GOBP_POSITIVE_REGULATION_OF_CELLULAR_BIOSYNTHETIC_PROCESS	GOBP_POSITIVE_REGULATION_OF_CELL_DIFFERENTIATION	HP_ABNORMAL_UVEA_MORPHOLOGY	HP_ABNORMALITY_IRIS_MORPHOLOGY		GOBP_CELLULAR_RESPONSE_TO_ENDOGENOUS_STIMULUS	GOBP_NEUROGENESIS	GOBP_NEGATIVE_REGULATION_OF_CELL_DEATH			GOBP_RESPONSE_TO_ORGANIC_CYCLIC_COMPOUND		GOBP_MESENCHYME_DEVELOPMENT				GOBP_NEGATIVE_REGULATION_OF_BIOSYNTHETIC_PROCESS	GOBP_CELLULAR_RESPONSE_TO_OXYGEN_CONTAINING_COMPOUND	GOBP_CIRCULATORY_SYSTEM_DEVELOPMENT	GOBP_POSITIVE_REGULATION_OF_TRANSCRIPTION_BY_RNA_POLYMERASE_II	GOMF_DNA_BINDING_TRANSCRIPTION_FACTOR_BINDING	GOBP_POSITIVE_REGULATION_OF_RNA_METABOLIC_PROCESS				GOBP_MORPHOGENESIS_OF_AN_EPITHELIUM
3845	KRAS	KRAS proto-oncogene, GTPase [Source:HGNC Symbol;Acc:HGNC:6407]	GOBP_TISSUE_DEVELOPMENT	GOBP_REGULATION_OF_CELL_POPULATION_PROLIFERATION	GOBP_TUBE_DEVELOPMENT	GOBP_EPITHELIUM_DEVELOPMENT		GOBP_REGULATION_OF_CELL_DIFFERENTIATION	GOBP_POSITIVE_REGULATION_OF_CELL_POPULATION_PROLIFERATION	GOBP_REGULATION_OF_CELL_DEATH		GOBP_PROGRAMMED_CELL_DEATH	GOBP_ANIMAL_ORGAN_MORPHOGENESIS		GOBP_TUBE_MORPHOGENESIS			GOBP_TISSUE_MORPHOGENESIS				HP_ABNORMAL_ANTERIOR_EYE_SEGMENT_MORPHOLOGY			HP_ABNORMAL_UVEA_MORPHOLOGY	HP_ABNORMALITY_IRIS_MORPHOLOGY			GOBP_NEUROGENESIS	GOBP_NEGATIVE_REGULATION_OF_CELL_DEATH							HP_ABNORMALITY_OF_GLOBE_LOCATION								GOBP_POSITIVE_REGULATION_OF_PROTEIN_METABOLIC_PROCESS	GOBP_MUSCLE_STRUCTURE_DEVELOPMENT		GOBP_MORPHOGENESIS_OF_AN_EPITHELIUM
[truncated: 41 more rows]
[truncated: 53 more columns]

## Sheet: ST6
Supplementary Table 6. ORA analysis of experimentally validated miRNA targets using GSEA resource (http://www.gsea-msigdb.org/gsea/msigdb/compute_overlaps.jsp) using C2 CP collection of databases
Overlap Results
Collection(s):	CP
# overlaps shown:	100
# genesets in collections:	2982
# genes in comparison (n):	50
# genes in universe (N):	40786
Gene Set Name	# Genes in Gene Set (K)	Description	# Genes in Overlap (k)	k/K	p-value	FDR q-value
[truncated: 152 more rows]
[truncated: 53 more columns]
